# Supplementary material for: The energetic and allosteric landscape for KRAS inhibition
Source: Nature. 2023 Dec 18;626(7999):643–52. doi: 10.1038/s41586-023-06954-0 (PMC10866706; doi:10.1038/s41586-023-06954-0)
Supplement: Supplementary file 4 — Experimental details and numbers of the mutagenesis libraries in this study. [file 41586_2023_6954_MOESM4_ESM.xlsx]

## Sheet: README
Column name	Description
Dataset name	Names of the mutagenesis libraries and the selection replicates
Assay type	Mutagenesis, AbundancePCA or BindingPCA
Binding partner	KRAS binding partners
E. coli transformants of nicking mutagenesis library or when cloned into assay plasmid	Transformants of nicking mutagenesis library or selection library
Replicates	Replicates#
Number of yeast transformants	Yeast transformants number before selection
Volume of the yeast before and after selection (OD600 ~1.6)	The yeast culture volume used in selection assay
Final OD600 when harvested	Final OD600 when input or output samples were harvested
Barcode 1 for input	Input samples barcodes 1
Barcode 2 for input	Input samples barcodes 2 if applied
Barcode 1 for output	Output samples barcodes 1
Barcode 2 for output	Output samples barcodes 2 if applied
selection time	selection time from inoculation to colloction (hours)

## Sheet: TableS2
Dataset name	Assay type	Binding partner	E. coli transformants of nicking mutagenesis library or when cloned into assay plasmid	Replicates	Number of yeast transformants	Volume of the yeast before and after selection (OD600 ~1.6)	Final OD600 when harvested	Barcode 1 for input	Barcode 2 for input	Barcode 1 for output	Barcode 2 for output	selection time
KRASmut1	Nicking mutagenesis	NA	4500000	1	NA	NA	NA
KRASmut2	Nicking mutagenesis	NA	2680000	1	NA	NA	NA
KRASmut3	Nicking mutagenesis	NA	3900000	1	NA	NA	NA
ABUNDANCE1_r1	abuncancePCA	NULL	12000000	1	3220000	100	2.5	AATCCGTC		ATAATTAC		41.58
ABUNDANCE1_r2	abuncancePCA	NULL		2	4550000	100	1.71	GTCGATGC		GCCTGAAC		41.58
ABUNDANCE1_r3	abuncancePCA	NULL		3	5600000	100	1.64	GCAACGCC		AGGTCGGA		41.58
ABUNDANCE2_r1	abuncancePCA	NULL	900000	1	3000000	100	1.25	GACCGTCG		CAACTACC		41.75
ABUNDANCE2_r2	abuncancePCA	NULL		2	4000000	100	1.49	GGAAGATC		CAGGCTTA		41.75
ABUNDANCE2_r3	abuncancePCA	NULL		3	2660000	100	1.68	AGAACCGC		CAGAGAGA		40.33
ABUNDANCE3_r1	abuncancePCA	NULL	1400000	1	3190000	100	1.36	CCTGCTCA		CAGGACCA		45
ABUNDANCE3_r2	abuncancePCA	NULL		2	3550000	100	1.53	ACCTTCCA		GTCGCGAA		45
ABUNDANCE3_r3	abuncancePCA	NULL		3	1610000	100	1.54	CGTCGCCA		AGCTCCAA		41.92
CRAF1_r1	bindingPCA	RAF1-RBD	12000000	1	3780000	100	2.04	TAAGATGG		CCGCAACG		22.33
CRAF1_r2	bindingPCA	RAF1-RBD		2	3580000	100	1.94	CAAGGAGG		CTTGATAG		22.33
CRAF1_r3	bindingPCA	RAF1-RBD		3	2680000	100	2.23	TGGATTCG		AACGGTTC		22.33
CRAF2_r1	bindingPCA	RAF1-RBD	1560000	1	2340000	100	3.08	TTCTGGTT		ACTTCGTT		22.42
CRAF2_r2	bindingPCA	RAF1-RBD		2	2890000	100	2.7	GTTCGGTT		TGGTTCTT		22.42
CRAF2_r3	bindingPCA	RAF1-RBD		3	1150000	100	1.95	AACCGGTT		ATTCTCTT		22.42
CRAF3_r1	bindingPCA	RAF1-RBD	2000000	1	3200000	100	1.51	CGGTTGGT		TGACTTGG		22.25
CRAF3_r2	bindingPCA	RAF1-RBD		2	3210000	100	1.59	AATGCAAT		ACTTACGG		19.42
CRAF3_r3	bindingPCA	RAF1-RBD		3	2690000	100	1.7	GATGGTTG		TTGGCAGG		20.67
PI3KCG1_r1	bindingPCA	PIK3CG-RBD	20000000	1	NA	100	1.69	TTCTGGTT		GTCGATGC		25.67
PI3KCG1_r2	bindingPCA	PIK3CG-RBD		2	NA	100	1.55	GTTCGGTT		CAACTACC		26.5
PI3KCG1_r3	bindingPCA	PIK3CG-RBD		3	NA	100	1.54	ACTTCGTT		ATAATTAC		26.5
PI3KCG2_r1	bindingPCA	PIK3CG-RBD	26000000	1	2840000	100	1.52	CGGTTGGT		CCTAACTA		25.83
PI3KCG2_r2	bindingPCA	PIK3CG-RBD		2	2160000	100	1.54	TGGATTCG		CCTGCTCA		25.83
PI3KCG2_r3	bindingPCA	PIK3CG-RBD		3	1870000	100	1.53	GACCGTCG		TCATACCA		25.83
PI3KCG3_r1	bindingPCA	PIK3CG-RBD	23700000	1	1930000	100	1.48	AACGGTTC		CAGGACCA		25.83
PI3KCG3_r2	bindingPCA	PIK3CG-RBD		2	3550000	100	1.38	GGAAGATC		TCATCGAA		25.83
PI3KCG3_r3	bindingPCA	PIK3CG-RBD		3	2540000	100	1.51	TTAGTTGC		GTCGCGAA		25.83
RALGDS1_r1	bindingPCA	RALGDS-RBD	9920000	1	1730000	100	2.32	TTCTGGTT		TAAGAATC		22.08
RALGDS1_r2	bindingPCA	RALGDS-RBD		2	1760000	100	1.155	GTTCGGTT		TTAGTTGC		21.5
RALGDS1_r3	bindingPCA	RALGDS-RBD		3	1770000	100	1.95	AGGATCGG		CAACTACC		22.08
RALGDS2_r1	bindingPCA	RALGDS-RBD	11000000	1	710000	100	1.59	ACTTACGG		ACTTCGTT		19.92
RALGDS2_r2	bindingPCA	RALGDS-RBD		2	520000	100	1.635	TCGCTAGG		CAGGCTTA		19.92
RALGDS2_r3	bindingPCA	RALGDS-RBD		3	750000	100	1.49	TTGGCAGG		CCTAACTA		19.92
RALGDS3_r1	bindingPCA	RALGDS-RBD	15800000	1	1960000	100	1.29	TGGATTCG		CAGGACCA		19.92
RALGDS3_r2	bindingPCA	RALGDS-RBD		2	1580000	100	1.47	GACCGTCG		GTCGCGAA		19.92
RALGDS3_r3	bindingPCA	RALGDS-RBD		3	1210000	100	1.44	AACCGGTT		AGCTCCAA		19.92
SOS11_r1	bindingPCA	SOS1	8200000	1	3370000	100	0.64	TTAGTTGC		TAAGAATC		28.92
SOS11_r2	bindingPCA	SOS1		2	1620000	100	0.92	CAACTACC		TTCTGGTT		28.92
SOS11_r3	bindingPCA	SOS1		3	2930000	100	0.77	ACTTCGTT		GTTCGGTT		28.92
SOS12_r1	bindingPCA	SOS1	1400000	1	1190000	100	1065	CAGGCTTA		AGGATCGG		24.58
SOS12_r2	bindingPCA	SOS1		2	1230000	100	0.915	CCTAACTA		ACTTACGG		24.58
SOS12_r3	bindingPCA	SOS1		3	1260000	100	0.74	CAGGACCA		TCGCTAGG		24.58
SOS13_r1	bindingPCA	SOS1	860000	1	910000	100	0.796	GTCGCGAA		TTGGCAGG		24.58
SOS13_r2	bindingPCA	SOS1		2	1430000	100	0.758	AGCTCCAA		TGGATTCG		24.58
SOS13_r3	bindingPCA	SOS1		3	1270000	100	0.845	AACCGGTT		GACCGTCG		25.83
DARPinK271_r1	bindingPCA	DARPin K27	7700000	1	4940000	100	1.62	TGGTTCTT		CCGCAACG		27.25
DARPinK271_r2	bindingPCA	DARPin K27		2	3760000	100	1.51	GTCTTCTT		CTTGATAG		27.25
DARPinK271_r3	bindingPCA	DARPin K27		3	3390000	100	1.49	CGGTTGGT		AACGGTTC		26.33
DARPinK272_r1	bindingPCA	DARPin K27	1400000	1	4570000	100	1.39	GCTCCAGT		AATCCGTC		24.83
DARPinK272_r2	bindingPCA	DARPin K27		2	4250000	100	1.44	AATGCAAT		GTCGATGC		24.83
DARPinK272_r3	bindingPCA	DARPin K27		3	1570000	100	1.53	TGACTTGG		GCAACGCC		24.83
DARPinK273_r1	bindingPCA	DARPin K27	887000	1	3010000	100	1.34	TAAGATGG		CAACTACC		24.83
DARPinK273_r2	bindingPCA	DARPin K27		2	2130000	100	1.25	CAAGGAGG		GCCTGAAC		24.83
DARPinK273_r3	bindingPCA	DARPin K27		3	3090000	100	1.51	TGGATTCG		AGGTCGGA		24.83
DARPinK551_r1	bindingPCA	DARPin K55	14100000	1	4100000	100	1.7	ACTTACGG		CGTTGGTT		22.58
DARPinK551_r2	bindingPCA	DARPin K55		2	1880000	100	1.56	TTCTGGTT		TCGCTAGG		23.17
DARPinK551_r3	bindingPCA	DARPin K55		3	1030000	100	1.58	GTTCGGTT		TTGGCAGG		23.17
DARPinK552_r1	bindingPCA	DARPin K55	1400000	1	6660000	100	1.24	AACCGGTT		GCAACGCC		21.58
DARPinK552_r2	bindingPCA	DARPin K55		2	6300000	100	1.87	CTGAGGTT		CCTAACTA		19.33
DARPinK552_r3	bindingPCA	DARPin K55		3	3240000	100	1.61	ACTTCGTT		CAGAGAGA		25.75
DARPinK553_r1	bindingPCA	DARPin K55	1200000	1	6310000	100	1.56	TGACTTGG		CGTCGCCA		19.33
DARPinK553_r2	bindingPCA	DARPin K55		2	5060000	100	1.46	GACCGTCG		TCATACCA		19.33
DARPinK553_r3	bindingPCA	DARPin K55		3	4600000	100	1.77	GGAAGATC		TCATCGAA		19.33
FullRAF11_r1	bindingPCA	RAF1	1600000	1	1240000	100	2.095	CAACGCAA	GTTCGGTT	CCGGTTAG	TCAGATAC	32.92
FullRAF11_r2	bindingPCA	RAF1		2	1330000	100	1.75	GAAGCAGC	GTCAACCA	GCCGGCAG	TGACTTGG	32.92
FullRAF11_r3	bindingPCA	RAF1		3	1090000	100	2.31	TGGTAATT	TGGATTCG	TGAAGGTT	ACCTTCCA	32.92
CRAF1_r1	bindingPCA+GAP	RAF1-RBD	3600000	1	1060000	100	1.39	TCGTCGCC	CAGAGAGA	TGGCCGAG	TAACGCCA	28.83
CRAF1_r2	bindingPCA+GAP	RAF1-RBD		2	1180000	100	1.39	TCTATTCG	GCCATTCA	TGGTAATT	TCATACCA	28.25
CRAF1_r3	bindingPCA+GAP	RAF1-RBD		3	420000	100	1.42	TCTTGCCT	TCCTCTCA	TTAGGATG	CAGGACCA	28.25
