# Supplementary material for: The energetic and allosteric landscape for KRAS inhibition
Source: Nature. 2023 Dec 18;626(7999):643–52. doi: 10.1038/s41586-023-06954-0 (PMC10866706; doi:10.1038/s41586-023-06954-0)
Supplement: Supplementary file 6 — Inferred folding and binding free energy changes for KRAS. [file 41586_2023_6954_MOESM6_ESM.xlsx]

## Sheet: README
Column name	Description
Pos_real	Amino acid residue position (PDB numbering)
id	Variant identifier (construct numbering)
wt_codon	Wild-type amino acid
mt_codon	Mutant amino acid
mean_kcal/mol	Inferred free energy (id = WT) or changes in free energy (id = mutation).
std_kcal/mol	Standard error of inferred free energy(id = WT) or changes in free energy (id = mutation).
ci95_kcal/mol	95 percent confidencee intervals of inferred free energy (id = WT) or changes in free energy (id = mutation).
assay	Folding free energy changes or Binding free energy change
ddG_conf	Confident change in free energy (TRUE=yes/FALSE=no)

## Sheet: TableS5
Pos_real	wt_codon	mt_codon	mean_kcal/mol	std_kcal/mol	ci95_kcal/mol	id	assay	ddG_conf
NA	NA	NA	-0.205565	0.0145189	0.056914	WT	folding	NA
2	T	A	0.22693	0.0412004	0.161506	T2A	folding	TRUE
2	T	C	0.204954	0.0253444	0.0993501	T2C	folding	TRUE
2	T	D	0.241644	0.0632916	0.248103	T2D	folding	TRUE
2	T	E	0.10583	0.0553928	0.21714	T2E	folding	FALSE
2	T	F	0.382727	0.0555808	0.217877	T2F	folding	TRUE
2	T	G	0.110891	0.0317396	0.124419	T2G	folding	TRUE
2	T	H	0.241816	0.0162359	0.0636446	T2H	folding	TRUE
2	T	I	0.546724	0.109186	0.428008	T2I	folding	TRUE
2	T	K	-0.0642893	0.0057443	0.0225177	T2K	folding	TRUE
2	T	L	0.508687	0.073418	0.287799	T2L	folding	TRUE
2	T	M	0.754429	0.0831215	0.325836	T2M	folding	TRUE
2	T	N	0.132411	0.187141	0.733592	T2N	folding	FALSE
2	T	P	0.476265	0.110856	0.434554	T2P	folding	TRUE
2	T	Q	0.187515	0.0846803	0.331947	T2Q	folding	TRUE
2	T	R	0.219373	0.0390199	0.152958	T2R	folding	TRUE
2	T	S	0.10347	0.0473363	0.185558	T2S	folding	TRUE
2	T	T	NA	NA	NA	NA	folding	FALSE
2	T	V	0.374804	0.0462389	0.181257	T2V	folding	TRUE
2	T	W	0.728588	0.10742	0.421085	T2W	folding	TRUE
2	T	Y	0.616607	0.126438	0.495636	T2Y	folding	TRUE
3	E	A	0.157258	0.0600822	0.235522	E3A	folding	TRUE
3	E	C	0.240512	0.0388509	0.152295	E3C	folding	TRUE
3	E	D	0.225962	0.0839605	0.329125	E3D	folding	TRUE
3	E	E	NA	NA	NA	NA	folding	FALSE
3	E	F	0.415865	0.0418672	0.164119	E3F	folding	TRUE
3	E	G	0.0636534	0.0165182	0.0647512	E3G	folding	TRUE
3	E	H	0.162248	0.131884	0.516985	E3H	folding	FALSE
3	E	I	0.456326	0.0715789	0.280589	E3I	folding	TRUE
3	E	K	0.112754	0.102685	0.402525	E3K	folding	FALSE
3	E	L	0.554754	0.0406764	0.159452	E3L	folding	TRUE
3	E	M	0.586478	0.156402	0.613096	E3M	folding	TRUE
3	E	N	0.722078	0.139123	0.545363	E3N	folding	TRUE
3	E	P	-0.0583662	0.0558007	0.218739	E3P	folding	FALSE
3	E	Q	0.426692	0.0926322	0.363118	E3Q	folding	TRUE
3	E	R	0.123571	0.072168	0.282898	E3R	folding	FALSE
3	E	S	0.0660078	0.0148108	0.0580583	E3S	folding	TRUE
3	E	T	0.168346	0.0438564	0.171917	E3T	folding	TRUE
3	E	V	0.316286	0.0265807	0.104196	E3V	folding	TRUE
3	E	W	0.723969	0.077688	0.304537	E3W	folding	TRUE
3	E	Y	0.535885	0.00858033	0.0336349	E3Y	folding	TRUE
4	Y	A	0.405628	0.206357	0.80892	Y4A	folding	FALSE
4	Y	C	0.336338	0.0466054	0.182693	Y4C	folding	TRUE
4	Y	D	0.201456	0.0181055	0.0709738	Y4D	folding	TRUE
4	Y	E	0.441026	0.120565	0.472615	Y4E	folding	TRUE
4	Y	F	0.143556	0.0504609	0.197807	Y4F	folding	TRUE
4	Y	G	0.507227	0.11378	0.446018	Y4G	folding	TRUE
4	Y	H	-0.0119788	0.225986	0.885863	Y4H	folding	FALSE
4	Y	I	0.308443	0.120536	0.472502	Y4I	folding	TRUE
4	Y	K	0.531342	0.07208	0.282554	Y4K	folding	TRUE
4	Y	L	0.362384	0.0983656	0.385593	Y4L	folding	TRUE
4	Y	M	0.699756	0.089768	0.351891	Y4M	folding	TRUE
4	Y	N	0.288769	0.139995	0.548779	Y4N	folding	FALSE
4	Y	P	0.833198	0.0308205	0.120816	Y4P	folding	TRUE
4	Y	Q	0.213152	0.0100509	0.0393995	Y4Q	folding	TRUE
4	Y	R	0.289256	0.102589	0.402148	Y4R	folding	TRUE
4	Y	S	0.381931	0.128204	0.502559	Y4S	folding	TRUE
4	Y	T	0.175706	0.0503936	0.197543	Y4T	folding	TRUE
4	Y	V	0.544904	0.0674286	0.26432	Y4V	folding	TRUE
4	Y	W	0.473372	0.0614467	0.240871	Y4W	folding	TRUE
4	Y	Y	NA	NA	NA	NA	folding	FALSE
5	K	A	1.08289	0.0844898	0.3312	K5A	folding	TRUE
5	K	C	1.07207	0.148721	0.582985	K5C	folding	TRUE
5	K	D	0.55886	0.123384	0.483666	K5D	folding	TRUE
5	K	E	0.957816	0.208563	0.817567	K5E	folding	TRUE
5	K	F	1.68496	0.325975	1.27782	K5F	folding	TRUE
5	K	G	0.750279	0.0306277	0.120061	K5G	folding	TRUE
5	K	H	0.450143	0.162926	0.638669	K5H	folding	TRUE
5	K	I	1.12233	0.220384	0.863904	K5I	folding	TRUE
5	K	K	NA	NA	NA	NA	folding	FALSE
5	K	L	1.31632	0.0903809	0.354293	K5L	folding	TRUE
5	K	M	1.7116	0.261849	1.02645	K5M	folding	TRUE
5	K	N	0.28892	0.103667	0.406373	K5N	folding	TRUE
5	K	P	0.659366	0.0783719	0.307218	K5P	folding	TRUE
5	K	Q	0.929516	0.120138	0.470939	K5Q	folding	TRUE
5	K	R	0.305542	0.0196843	0.0771625	K5R	folding	TRUE
5	K	S	0.608991	0.108523	0.42541	K5S	folding	TRUE
5	K	T	0.997296	0.159932	0.626933	K5T	folding	TRUE
5	K	V	1.44	0.129688	0.508378	K5V	folding	TRUE
5	K	W	2.32656	0.329526	1.29174	K5W	folding	TRUE
5	K	Y	1.57087	0.186366	0.730556	K5Y	folding	TRUE
6	L	A	1.11029	0.116134	0.455246	L6A	folding	TRUE
6	L	C	0.645294	0.117112	0.459077	L6C	folding	TRUE
6	L	D	2.36525	0.202149	0.792426	L6D	folding	TRUE
6	L	E	2.25402	0.24998	0.979921	L6E	folding	TRUE
6	L	F	0.305216	0.0605112	0.237204	L6F	folding	TRUE
6	L	G	1.44773	0.0502792	0.197094	L6G	folding	TRUE
6	L	H	1.44512	0.0253561	0.099396	L6H	folding	TRUE
6	L	I	0.230054	0.0863905	0.338651	L6I	folding	TRUE
6	L	K	2.47482	0.187421	0.734692	L6K	folding	TRUE
6	L	L	NA	NA	NA	NA	folding	FALSE
6	L	M	0.363554	0.148288	0.581287	L6M	folding	TRUE
6	L	N	2.47152	0.126769	0.496933	L6N	folding	TRUE
6	L	P	0.853495	0.118831	0.465818	L6P	folding	TRUE
6	L	Q	2.16082	0.110571	0.433439	L6Q	folding	TRUE
6	L	R	1.39917	0.157024	0.615534	L6R	folding	TRUE
6	L	S	1.98864	0.15493	0.607327	L6S	folding	TRUE
6	L	T	0.98547	0.0653473	0.256161	L6T	folding	TRUE
6	L	V	0.310362	0.0725881	0.284546	L6V	folding	TRUE
6	L	W	1.27783	0.104541	0.409799	L6W	folding	TRUE
6	L	Y	0.962832	0.0374868	0.146948	L6Y	folding	TRUE
7	V	A	0.446587	0.0964967	0.378267	V7A	folding	TRUE
7	V	C	0.149532	0.0877663	0.344044	V7C	folding	FALSE
7	V	D	1.78387	0.233073	0.913648	V7D	folding	TRUE
7	V	E	0.580744	0.0762339	0.298837	V7E	folding	TRUE
7	V	F	0.339853	0.173181	0.678869	V7F	folding	FALSE
7	V	G	0.722447	0.0529441	0.207541	V7G	folding	TRUE
7	V	H	0.533286	0.0102839	0.0403128	V7H	folding	TRUE
7	V	I	0.247239	0.0388954	0.15247	V7I	folding	TRUE
7	V	K	0.652673	0.0406568	0.159375	V7K	folding	TRUE
7	V	L	0.679613	0.143516	0.562581	V7L	folding	TRUE
7	V	M	0.420704	0.111545	0.437257	V7M	folding	TRUE
7	V	N	0.236106	0.055331	0.216898	V7N	folding	TRUE
7	V	P	1.64026	0.160334	0.628508	V7P	folding	TRUE
7	V	Q	0.503462	0.0787417	0.308668	V7Q	folding	TRUE
7	V	R	0.115487	0.0468913	0.183814	V7R	folding	TRUE
7	V	S	0.796407	0.0876005	0.343394	V7S	folding	TRUE
7	V	T	-0.00171895	0.124501	0.488046	V7T	folding	FALSE
7	V	V	NA	NA	NA	NA	folding	FALSE
7	V	W	0.389364	0.0762806	0.29902	V7W	folding	TRUE
7	V	Y	0.537151	0.203286	0.796879	V7Y	folding	TRUE
8	V	A	1.04781	0.0267908	0.10502	V8A	folding	TRUE
8	V	C	0.587165	0.0750991	0.294388	V8C	folding	TRUE
8	V	D	2.25487	0.157581	0.617717	V8D	folding	TRUE
8	V	E	1.80218	0.158464	0.621178	V8E	folding	TRUE
8	V	F	0.84634	0.182138	0.713982	V8F	folding	TRUE
8	V	G	1.46533	0.150828	0.591247	V8G	folding	TRUE
8	V	H	1.87209	0.220058	0.862627	V8H	folding	TRUE
8	V	I	0.257014	0.0700639	0.27465	V8I	folding	TRUE
8	V	K	1.74931	0.254398	0.997241	V8K	folding	TRUE
8	V	L	0.372394	0.0494383	0.193798	V8L	folding	TRUE
8	V	M	0.733608	0.110122	0.431677	V8M	folding	TRUE
8	V	N	1.58527	0.127545	0.499978	V8N	folding	TRUE
8	V	P	2.41426	0.231948	0.909238	V8P	folding	TRUE
8	V	Q	1.16855	0.0275281	0.10791	V8Q	folding	TRUE
8	V	R	2.07231	0.334443	1.31102	V8R	folding	TRUE
8	V	S	1.13616	0.0888343	0.34823	V8S	folding	TRUE
8	V	T	1.31077	0.16313	0.639471	V8T	folding	TRUE
8	V	V	NA	NA	NA	NA	folding	FALSE
8	V	W	1.27771	0.356999	1.39944	V8W	folding	TRUE
8	V	Y	1.21851	0.138663	0.54356	V8Y	folding	TRUE
9	V	A	0.619808	0.0527897	0.206936	V9A	folding	TRUE
9	V	C	0.240528	0.0559509	0.219328	V9C	folding	TRUE
9	V	D	0.644845	0.0463682	0.181763	V9D	folding	TRUE
9	V	E	1.49161	0.160616	0.629614	V9E	folding	TRUE
9	V	F	0.42856	0.016487	0.0646292	V9F	folding	TRUE
9	V	G	1.00306	0.0573867	0.224956	V9G	folding	TRUE
9	V	H	1.4243	0.129121	0.506156	V9H	folding	TRUE
9	V	I	0.232045	0.0435185	0.170592	V9I	folding	TRUE
9	V	K	0.921635	0.333231	1.30626	V9K	folding	TRUE
9	V	L	-0.00975495	0.0820493	0.321633	V9L	folding	FALSE
9	V	M	0.326927	0.0101929	0.039956	V9M	folding	TRUE
9	V	N	0.866422	0.0131836	0.0516796	V9N	folding	TRUE
9	V	P	2.27972	0.131218	0.514374	V9P	folding	TRUE
9	V	Q	1.22986	0.164014	0.642936	V9Q	folding	TRUE
9	V	R	1.68888	0.0438018	0.171703	V9R	folding	TRUE
9	V	S	1.11735	0.0531801	0.208466	V9S	folding	TRUE
9	V	T	1.27718	0.163617	0.64138	V9T	folding	TRUE
9	V	V	NA	NA	NA	NA	folding	FALSE
9	V	W	0.892212	0.114248	0.447853	V9W	folding	TRUE
9	V	Y	0.59656	0.0243603	0.0954925	V9Y	folding	TRUE
10	G	A	0.880642	0.101397	0.397475	G10A	folding	TRUE
10	G	C	0.905686	0.0836914	0.32807	G10C	folding	TRUE
10	G	D	2.60236	0.148145	0.580727	G10D	folding	TRUE
10	G	E	2.7951	0.154112	0.60412	G10E	folding	TRUE
10	G	F	2.62644	0.197291	0.77338	G10F	folding	TRUE
10	G	G	NA	NA	NA	NA	folding	FALSE
10	G	H	2.53457	0.18852	0.738997	G10H	folding	TRUE
10	G	I	2.71786	0.135445	0.530943	G10I	folding	TRUE
10	G	K	2.54884	0.103328	0.405045	G10K	folding	TRUE
10	G	L	2.10696	0.407433	1.59714	G10L	folding	TRUE
10	G	M	2.49121	0.106177	0.416215	G10M	folding	TRUE
10	G	N	2.14036	0.250788	0.98309	G10N	folding	TRUE
10	G	P	2.20523	0.192528	0.754711	G10P	folding	TRUE
10	G	Q	2.10356	0.122001	0.478244	G10Q	folding	TRUE
10	G	R	2.42769	0.401049	1.57211	G10R	folding	TRUE
10	G	S	1.464	0.076613	0.300323	G10S	folding	TRUE
10	G	T	2.53147	0.229277	0.898768	G10T	folding	TRUE
10	G	V	2.65394	0.142681	0.559311	G10V	folding	TRUE
10	G	W	2.75683	0.181213	0.710357	G10W	folding	TRUE
10	G	Y	2.10717	0.281915	1.10511	G10Y	folding	TRUE
11	A	A	NA	NA	NA	NA	folding	FALSE
11	A	C	0.374419	0.023633	0.0926414	A11C	folding	TRUE
11	A	D	0.467498	0.0285236	0.111813	A11D	folding	TRUE
11	A	E	0.644077	0.0129702	0.0508432	A11E	folding	TRUE
11	A	F	0.227078	0.126746	0.496844	A11F	folding	FALSE
11	A	G	0.493628	0.0740363	0.290222	A11G	folding	TRUE
11	A	H	0.666981	0.0109003	0.0427292	A11H	folding	TRUE
11	A	I	0.072097	0.120924	0.474023	A11I	folding	FALSE
11	A	K	1.16848	0.0758384	0.297286	A11K	folding	TRUE
11	A	L	0.090854	0.0970099	0.380279	A11L	folding	FALSE
11	A	M	0.148513	0.0355245	0.139256	A11M	folding	TRUE
11	A	N	0.567085	0.129125	0.506171	A11N	folding	TRUE
11	A	P	0.280036	0.0323098	0.126654	A11P	folding	TRUE
11	A	Q	0.318371	0.0612042	0.239921	A11Q	folding	TRUE
11	A	R	0.989047	0.0476677	0.186857	A11R	folding	TRUE
11	A	S	0.503101	0.0213567	0.0837181	A11S	folding	TRUE
11	A	T	0.808003	0.0567975	0.222646	A11T	folding	TRUE
11	A	V	0.198042	0.0135025	0.0529298	A11V	folding	TRUE
11	A	W	0.781789	0.0216486	0.0848624	A11W	folding	TRUE
11	A	Y	0.685835	0.108851	0.426697	A11Y	folding	TRUE
12	G	A	0.318093	0.129357	0.50708	G12A	folding	TRUE
12	G	C	0.335656	0.00923124	0.0361865	G12C	folding	TRUE
12	G	D	0.230774	0.00686535	0.0269122	G12D	folding	TRUE
12	G	E	0.273656	0.0145921	0.057201	G12E	folding	TRUE
12	G	F	0.602234	0.0134754	0.0528235	G12F	folding	TRUE
12	G	G	NA	NA	NA	NA	folding	FALSE
12	G	H	0.846354	0.193858	0.759925	G12H	folding	TRUE
12	G	I	0.864975	0.0479284	0.187879	G12I	folding	TRUE
12	G	K	0.695166	0.0097419	0.0381882	G12K	folding	TRUE
12	G	L	0.57478	0.0934622	0.366372	G12L	folding	TRUE
12	G	M	0.620779	0.0222321	0.08715	G12M	folding	TRUE
12	G	N	0.812602	0.208867	0.81876	G12N	folding	TRUE
12	G	P	0.113118	0.0105387	0.0413116	G12P	folding	TRUE
12	G	Q	0.506349	0.207273	0.812511	G12Q	folding	TRUE
12	G	R	0.398298	0.0247856	0.0971595	G12R	folding	TRUE
12	G	S	0.395323	0.0292191	0.114539	G12S	folding	TRUE
12	G	T	0.462767	0.00934014	0.0366134	G12T	folding	TRUE
12	G	V	0.413983	0.0134509	0.0527273	G12V	folding	TRUE
12	G	W	0.900837	0.0937281	0.367414	G12W	folding	TRUE
12	G	Y	0.617639	0.0330913	0.129718	G12Y	folding	TRUE
13	G	A	0.337247	0.0609409	0.238888	G13A	folding	TRUE
13	G	C	0.308403	0.04438	0.173969	G13C	folding	TRUE
13	G	D	0.225065	0.0102909	0.0403402	G13D	folding	TRUE
13	G	E	0.25373	0.0803688	0.315046	G13E	folding	TRUE
13	G	F	0.330946	0.0754774	0.295871	G13F	folding	TRUE
13	G	G	NA	NA	NA	NA	folding	FALSE
13	G	H	0.657969	0.012937	0.050713	G13H	folding	TRUE
13	G	I	0.150758	0.0468706	0.183733	G13I	folding	TRUE
13	G	K	0.40206	0.0779388	0.30552	G13K	folding	TRUE
13	G	L	0.288615	0.0173926	0.068179	G13L	folding	TRUE
13	G	M	0.224188	0.0466655	0.182929	G13M	folding	TRUE
13	G	N	0.355398	0.253992	0.995649	G13N	folding	FALSE
13	G	P	0.560729	0.0490492	0.192273	G13P	folding	TRUE
13	G	Q	0.366678	0.0813572	0.31892	G13Q	folding	TRUE
13	G	R	0.432858	0.076794	0.301032	G13R	folding	TRUE
13	G	S	0.443605	0.0210568	0.0825428	G13S	folding	TRUE
13	G	T	0.281418	0.0634661	0.248787	G13T	folding	TRUE
13	G	V	0.5345	0.0670569	0.262863	G13V	folding	TRUE
13	G	W	0.742024	0.0655411	0.256921	G13W	folding	TRUE
13	G	Y	0.390334	0.0280952	0.110133	G13Y	folding	TRUE
14	V	A	0.300203	0.0207469	0.0813277	V14A	folding	TRUE
14	V	C	0.17934	0.0639062	0.250512	V14C	folding	TRUE
14	V	D	0.617792	0.00995475	0.0390226	V14D	folding	TRUE
14	V	E	0.584659	0.028013	0.109811	V14E	folding	TRUE
14	V	F	0.814659	0.0115221	0.0451667	V14F	folding	TRUE
14	V	G	0.438341	0.0182823	0.0716668	V14G	folding	TRUE
14	V	H	0.718661	0.0113104	0.0443367	V14H	folding	TRUE
14	V	I	0.14283	0.0507654	0.199	V14I	folding	TRUE
14	V	K	0.99611	0.213452	0.836732	V14K	folding	TRUE
14	V	L	0.422154	0.0992486	0.389055	V14L	folding	TRUE
14	V	M	0.326085	0.0104425	0.0409345	V14M	folding	TRUE
14	V	N	0.455649	0.0412509	0.161704	V14N	folding	TRUE
14	V	P	0.54655	0.0877509	0.343984	V14P	folding	TRUE
14	V	Q	0.388792	0.0530434	0.20793	V14Q	folding	TRUE
14	V	R	1.295	0.254022	0.995768	V14R	folding	TRUE
14	V	S	0.122569	0.00799217	0.0313293	V14S	folding	TRUE
14	V	T	0.353537	0.0132433	0.0519136	V14T	folding	TRUE
14	V	V	NA	NA	NA	NA	folding	FALSE
14	V	W	1.64461	0.0462585	0.181334	V14W	folding	TRUE
14	V	Y	1.09351	0.266815	1.04591	V14Y	folding	TRUE
15	G	A	2.37022	0.175748	0.68893	G15A	folding	TRUE
15	G	C	2.62763	0.148387	0.581678	G15C	folding	TRUE
15	G	D	2.67702	0.206505	0.809499	G15D	folding	TRUE
15	G	E	2.56444	0.195856	0.767756	G15E	folding	TRUE
15	G	F	2.773	0.0866235	0.339564	G15F	folding	TRUE
15	G	G	NA	NA	NA	NA	folding	FALSE
15	G	H	2.20855	0.377524	1.47989	G15H	folding	TRUE
15	G	I	2.8265	0.149243	0.585031	G15I	folding	TRUE
15	G	K	2.30107	0.245177	0.961092	G15K	folding	TRUE
15	G	L	2.90762	0.126266	0.494961	G15L	folding	TRUE
15	G	M	2.63763	0.0896815	0.351551	G15M	folding	TRUE
15	G	N	2.44119	0.163833	0.642224	G15N	folding	TRUE
15	G	P	2.65034	0.105086	0.411937	G15P	folding	TRUE
15	G	Q	2.74566	0.156301	0.612702	G15Q	folding	TRUE
15	G	R	2.14732	0.299949	1.1758	G15R	folding	TRUE
15	G	S	2.91706	0.190679	0.747463	G15S	folding	TRUE
15	G	T	2.78218	0.159136	0.623815	G15T	folding	TRUE
15	G	V	2.47162	0.210147	0.823777	G15V	folding	TRUE
15	G	W	2.89079	0.161437	0.632834	G15W	folding	TRUE
15	G	Y	2.68162	0.144601	0.566835	G15Y	folding	TRUE
16	K	A	0.173586	0.0384558	0.150747	K16A	folding	TRUE
16	K	C	0.522591	0.0451557	0.17701	K16C	folding	TRUE
16	K	D	2.07535	0.195635	0.766889	K16D	folding	TRUE
16	K	E	0.717007	0.0669233	0.262339	K16E	folding	TRUE
16	K	F	2.72512	0.260655	1.02177	K16F	folding	TRUE
16	K	G	0.386731	0.010422	0.0408543	K16G	folding	TRUE
16	K	H	1.2191	0.0942519	0.369467	K16H	folding	TRUE
16	K	I	0.638088	0.431491	1.69145	K16I	folding	FALSE
16	K	K	NA	NA	NA	NA	folding	FALSE
16	K	L	0.796831	0.0112865	0.0442431	K16L	folding	TRUE
16	K	M	0.569827	0.148042	0.580326	K16M	folding	TRUE
16	K	N	0.75853	0.068702	0.269312	K16N	folding	TRUE
16	K	P	2.41147	0.095705	0.375164	K16P	folding	TRUE
16	K	Q	1.72689	0.0467784	0.183371	K16Q	folding	TRUE
16	K	R	0.1956	0.0235718	0.0924016	K16R	folding	TRUE
16	K	S	0.470008	0.00926456	0.0363171	K16S	folding	TRUE
16	K	T	0.000343949	0.222412	0.871856	K16T	folding	FALSE
16	K	V	0.620743	0.0656957	0.257527	K16V	folding	TRUE
16	K	W	2.40918	0.361435	1.41683	K16W	folding	TRUE
16	K	Y	2.77251	0.090122	0.353278	K16Y	folding	TRUE
17	S	A	1.19109	0.688415	2.69859	S17A	folding	FALSE
17	S	C	0.754312	0.145532	0.570485	S17C	folding	TRUE
17	S	D	1.06186	1.06512	4.17528	S17D	folding	FALSE
17	S	E	2.19753	0.792299	3.10581	S17E	folding	TRUE
17	S	F	1.61865	0.700141	2.74455	S17F	folding	TRUE
17	S	G	0.298685	0.0579599	0.227203	S17G	folding	TRUE
17	S	H	1.43089	0.760917	2.98279	S17H	folding	FALSE
17	S	I	0.783556	0.0361581	0.14174	S17I	folding	TRUE
17	S	K	1.0837	0.812009	3.18308	S17K	folding	FALSE
17	S	L	2.14135	0.647408	2.53784	S17L	folding	TRUE
17	S	M	1.53528	0.797068	3.12451	S17M	folding	FALSE
17	S	N	0.0314503	0.00409902	0.0160682	S17N	folding	TRUE
17	S	P	2.83462	0.0997328	0.390953	S17P	folding	TRUE
17	S	Q	2.5965	0.275339	1.07933	S17Q	folding	TRUE
17	S	R	0.43243	0.00993158	0.0389318	S17R	folding	TRUE
17	S	S	NA	NA	NA	NA	folding	FALSE
17	S	T	0.224967	0.0107091	0.0419796	S17T	folding	TRUE
17	S	V	2.23089	0.440279	1.72589	S17V	folding	TRUE
17	S	W	1.47458	0.733725	2.8762	S17W	folding	FALSE
17	S	Y	2.19111	0.504905	1.97923	S17Y	folding	TRUE
18	A	A	NA	NA	NA	NA	folding	FALSE
18	A	C	0.29731	0.0566574	0.222097	A18C	folding	TRUE
18	A	D	-0.0191313	0.0112069	0.0439311	A18D	folding	FALSE
18	A	E	0.249837	0.0595996	0.23363	A18E	folding	TRUE
18	A	F	0.629632	0.0984929	0.386092	A18F	folding	TRUE
18	A	G	0.176372	0.0194588	0.0762783	A18G	folding	TRUE
18	A	H	0.556287	0.129559	0.50787	A18H	folding	TRUE
18	A	I	0.667389	0.0607133	0.237996	A18I	folding	TRUE
18	A	K	0.277407	0.00885068	0.0346947	A18K	folding	TRUE
18	A	L	0.560251	0.0328181	0.128647	A18L	folding	TRUE
18	A	M	0.425534	0.100256	0.393002	A18M	folding	TRUE
18	A	N	0.353731	0.0399248	0.156505	A18N	folding	TRUE
18	A	P	0.790519	0.0187331	0.0734336	A18P	folding	TRUE
18	A	Q	0.409147	0.103563	0.405969	A18Q	folding	TRUE
18	A	R	0.427785	0.0106966	0.0419307	A18R	folding	TRUE
18	A	S	0.298959	0.0689372	0.270234	A18S	folding	TRUE
18	A	T	0.358202	0.143896	0.56407	A18T	folding	TRUE
18	A	V	0.703946	0.0106973	0.0419334	A18V	folding	TRUE
18	A	W	0.513088	0.0937989	0.367692	A18W	folding	TRUE
18	A	Y	1.14096	0.530845	2.08091	A18Y	folding	TRUE
19	L	A	0.153359	0.0226834	0.0889188	L19A	folding	TRUE
19	L	C	0.400425	0.0162323	0.0636308	L19C	folding	TRUE
19	L	D	0.555163	0.0383193	0.150211	L19D	folding	TRUE
19	L	E	0.330275	0.0621955	0.243806	L19E	folding	TRUE
19	L	F	0.361345	0.0775382	0.30395	L19F	folding	TRUE
19	L	G	0.434884	0.033243	0.130313	L19G	folding	TRUE
19	L	H	0.201273	0.117095	0.459014	L19H	folding	FALSE
19	L	I	0.389223	0.03716	0.145667	L19I	folding	TRUE
19	L	K	0.430586	0.0384892	0.150877	L19K	folding	TRUE
19	L	L	NA	NA	NA	NA	folding	FALSE
19	L	M	0.245982	0.0529512	0.207569	L19M	folding	TRUE
19	L	N	0.238315	0.0233881	0.0916814	L19N	folding	TRUE
19	L	P	1.51102	0.0491356	0.192612	L19P	folding	TRUE
19	L	Q	0.214923	0.0584358	0.229068	L19Q	folding	TRUE
19	L	R	2.75473	0.235318	0.922445	L19R	folding	TRUE
19	L	S	0.140567	0.0370069	0.145067	L19S	folding	TRUE
19	L	T	0.167013	0.0901739	0.353482	L19T	folding	FALSE
19	L	V	0.28579	0.0299654	0.117464	L19V	folding	TRUE
19	L	W	0.806572	0.111127	0.435617	L19W	folding	TRUE
19	L	Y	0.406403	0.0323546	0.12683	L19Y	folding	TRUE
20	T	A	0.107442	0.0527497	0.206779	T20A	folding	FALSE
20	T	C	0.336397	0.070105	0.274812	T20C	folding	TRUE
20	T	D	0.16189	0.025496	0.0999442	T20D	folding	TRUE
20	T	E	0.133685	0.0711964	0.27909	T20E	folding	FALSE
20	T	F	0.30467	0.0441675	0.173137	T20F	folding	TRUE
20	T	G	-0.0131158	0.109133	0.4278	T20G	folding	FALSE
20	T	H	0.25449	0.030824	0.12083	T20H	folding	TRUE
20	T	I	0.507726	0.164793	0.64599	T20I	folding	TRUE
20	T	K	0.12434	0.120464	0.472218	T20K	folding	FALSE
20	T	L	0.245349	0.0436954	0.171286	T20L	folding	TRUE
20	T	M	0.218697	0.112115	0.439492	T20M	folding	FALSE
20	T	N	0.148193	0.0272929	0.106988	T20N	folding	TRUE
20	T	P	-0.203585	0.0593875	0.232799	T20P	folding	TRUE
20	T	Q	0.256993	0.0928342	0.36391	T20Q	folding	TRUE
20	T	R	0.173658	0.0456468	0.178935	T20R	folding	TRUE
20	T	S	0.125146	0.0619327	0.242776	T20S	folding	FALSE
20	T	T	NA	NA	NA	NA	folding	FALSE
20	T	V	0.415956	0.0553321	0.216902	T20V	folding	TRUE
20	T	W	0.267014	0.043827	0.171802	T20W	folding	TRUE
20	T	Y	0.471434	0.127802	0.500984	T20Y	folding	TRUE
21	I	A	-0.247427	0.0281287	0.110265	I21A	folding	TRUE
21	I	C	-0.0474517	0.0596246	0.233729	I21C	folding	FALSE
21	I	D	-0.493614	0.0788667	0.309158	I21D	folding	TRUE
21	I	E	-0.446206	0.0591844	0.232003	I21E	folding	TRUE
21	I	F	0.0636878	0.0147382	0.0577737	I21F	folding	TRUE
21	I	G	-0.413716	0.019822	0.0777021	I21G	folding	TRUE
21	I	H	-0.163118	0.0813626	0.318941	I21H	folding	FALSE
21	I	I	NA	NA	NA	NA	folding	FALSE
21	I	K	-0.451777	0.0725827	0.284524	I21K	folding	TRUE
21	I	L	-0.0401904	0.0209952	0.0823011	I21L	folding	FALSE
21	I	M	-0.00580442	0.100846	0.395317	I21M	folding	FALSE
21	I	N	-0.165678	0.0855913	0.335518	I21N	folding	FALSE
21	I	P	0.174592	0.505871	1.98301	I21P	folding	FALSE
21	I	Q	-0.277783	0.0545872	0.213982	I21Q	folding	TRUE
21	I	R	-0.271693	0.0543189	0.21293	I21R	folding	TRUE
21	I	S	-0.358541	0.0272199	0.106702	I21S	folding	TRUE
21	I	T	-0.1912	0.0431247	0.169049	I21T	folding	TRUE
21	I	V	0.0798461	0.0139325	0.0546153	I21V	folding	TRUE
21	I	W	-0.0677159	0.0347486	0.136215	I21W	folding	FALSE
21	I	Y	-0.0299634	0.0225885	0.0885469	I21Y	folding	FALSE
22	Q	A	0.724235	0.028197	0.110532	Q22A	folding	TRUE
22	Q	C	0.866231	0.0579008	0.226971	Q22C	folding	TRUE
22	Q	D	0.214642	0.0544416	0.213411	Q22D	folding	TRUE
22	Q	E	0.170224	0.0634907	0.248884	Q22E	folding	TRUE
22	Q	F	0.856363	0.102754	0.402794	Q22F	folding	TRUE
22	Q	G	0.165427	0.0394289	0.154561	Q22G	folding	TRUE
22	Q	H	0.354412	0.0766966	0.300651	Q22H	folding	TRUE
22	Q	I	1.80943	0.089465	0.350703	Q22I	folding	TRUE
22	Q	K	0.250569	0.0222803	0.0873386	Q22K	folding	TRUE
22	Q	L	0.913984	0.0143219	0.0561417	Q22L	folding	TRUE
22	Q	M	0.881277	0.0106746	0.0418442	Q22M	folding	TRUE
22	Q	N	-0.088768	0.131103	0.513922	Q22N	folding	FALSE
22	Q	P	-0.150128	0.0527058	0.206607	Q22P	folding	TRUE
22	Q	Q	NA	NA	NA	NA	folding	FALSE
22	Q	R	0.316391	0.0275711	0.108079	Q22R	folding	TRUE
22	Q	S	0.169908	0.0711713	0.278992	Q22S	folding	TRUE
22	Q	T	0.699235	0.038338	0.150285	Q22T	folding	TRUE
22	Q	V	1.05938	0.0542505	0.212662	Q22V	folding	TRUE
22	Q	W	0.411961	0.109203	0.428075	Q22W	folding	TRUE
22	Q	Y	0.904196	0.0407709	0.159822	Q22Y	folding	TRUE
23	L	A	-0.0283116	0.017833	0.0699055	L23A	folding	FALSE
23	L	C	0.168264	0.0150159	0.0588624	L23C	folding	TRUE
23	L	D	-0.0363016	0.022268	0.0872906	L23D	folding	FALSE
23	L	E	0.0814023	0.043924	0.172182	L23E	folding	FALSE
23	L	F	0.282862	0.026286	0.103041	L23F	folding	TRUE
23	L	G	-0.135327	0.0494263	0.193751	L23G	folding	TRUE
23	L	H	-0.0133168	0.0784966	0.307707	L23H	folding	FALSE
23	L	I	0.531506	0.110461	0.433006	L23I	folding	TRUE
23	L	K	0.0242902	0.0215835	0.0846072	L23K	folding	FALSE
23	L	L	NA	NA	NA	NA	folding	FALSE
23	L	M	0.172415	0.132675	0.520084	L23M	folding	FALSE
23	L	N	-0.102116	0.0847831	0.33235	L23N	folding	FALSE
23	L	P	0.0672527	0.015349	0.0601681	L23P	folding	TRUE
23	L	Q	0.0270549	0.0758053	0.297157	L23Q	folding	FALSE
23	L	R	0.0610964	0.0164317	0.0644124	L23R	folding	TRUE
23	L	S	0.0013096	0.0457758	0.179441	L23S	folding	FALSE
23	L	T	0.250384	0.0120833	0.0473667	L23T	folding	TRUE
23	L	V	0.365806	0.0485383	0.19027	L23V	folding	TRUE
23	L	W	0.190824	0.0653952	0.256349	L23W	folding	TRUE
23	L	Y	0.212594	0.0341818	0.133993	L23Y	folding	TRUE
24	I	A	NA	NA	NA	NA	folding	FALSE
24	I	C	0.260485	0.0615514	0.241282	I24C	folding	TRUE
24	I	D	-0.0437129	0.0833043	0.326553	I24D	folding	FALSE
24	I	E	-0.0621708	0.0831956	0.326127	I24E	folding	FALSE
24	I	F	0.220377	0.037808	0.148207	I24F	folding	TRUE
24	I	G	-0.130753	0.0575159	0.225462	I24G	folding	TRUE
24	I	H	-0.0389669	0.0453104	0.177617	I24H	folding	FALSE
24	I	I	NA	NA	NA	NA	folding	FALSE
24	I	K	-0.041363	0.163335	0.640274	I24K	folding	FALSE
24	I	L	0.0191037	0.0301034	0.118005	I24L	folding	FALSE
24	I	M	0.041483	0.0308736	0.121025	I24M	folding	FALSE
24	I	N	-0.0632878	0.0400303	0.156919	I24N	folding	FALSE
24	I	P	0.0905479	0.122354	0.479627	I24P	folding	FALSE
24	I	Q	0.169467	0.0784905	0.307683	I24Q	folding	TRUE
24	I	R	0.149456	0.0554262	0.217271	I24R	folding	TRUE
24	I	S	-0.02542	0.0381086	0.149386	I24S	folding	FALSE
24	I	T	0.0639107	0.0340807	0.133596	I24T	folding	FALSE
24	I	V	0.240971	0.0465151	0.182339	I24V	folding	TRUE
24	I	W	0.398655	0.0500139	0.196055	I24W	folding	TRUE
24	I	Y	0.294962	0.135139	0.529743	I24Y	folding	TRUE
25	Q	A	0.473282	0.0250212	0.098083	Q25A	folding	TRUE
25	Q	C	0.810701	0.054846	0.214996	Q25C	folding	TRUE
25	Q	D	0.486524	0.0462934	0.18147	Q25D	folding	TRUE
25	Q	E	0.372888	0.0420005	0.164642	Q25E	folding	TRUE
25	Q	F	0.751947	0.240925	0.944425	Q25F	folding	TRUE
25	Q	G	0.30203	0.0350691	0.137471	Q25G	folding	TRUE
25	Q	H	0.159072	0.400966	1.57178	Q25H	folding	FALSE
25	Q	I	1.27214	0.063206	0.247768	Q25I	folding	TRUE
25	Q	K	0.146182	0.216939	0.850399	Q25K	folding	FALSE
25	Q	L	0.454414	0.08466	0.331867	Q25L	folding	TRUE
25	Q	M	0.622338	0.213791	0.838061	Q25M	folding	TRUE
25	Q	N	0.483613	0.0108568	0.0425586	Q25N	folding	TRUE
25	Q	P	0.0715289	0.197782	0.775305	Q25P	folding	FALSE
25	Q	Q	NA	NA	NA	NA	folding	FALSE
25	Q	R	0.20687	0.0466815	0.182991	Q25R	folding	TRUE
25	Q	S	0.382755	0.0374846	0.14694	Q25S	folding	TRUE
25	Q	T	0.574443	0.0105007	0.0411629	Q25T	folding	TRUE
25	Q	V	1.02007	0.0578166	0.226641	Q25V	folding	TRUE
25	Q	W	0.847092	0.0626683	0.24566	Q25W	folding	TRUE
25	Q	Y	0.898239	0.0600176	0.235269	Q25Y	folding	TRUE
26	N	A	0.275519	0.128637	0.504258	N26A	folding	TRUE
26	N	C	0.757285	0.0962386	0.377255	N26C	folding	TRUE
26	N	D	0.221385	0.0340096	0.133318	N26D	folding	TRUE
26	N	E	0.428418	0.0850852	0.333534	N26E	folding	TRUE
26	N	F	0.921379	0.222999	0.874156	N26F	folding	TRUE
26	N	G	0.324641	0.0313957	0.123071	N26G	folding	TRUE
26	N	H	0.505256	0.0101861	0.0399297	N26H	folding	TRUE
26	N	I	0.493192	0.0171035	0.0670457	N26I	folding	TRUE
26	N	K	0.248554	0.0338665	0.132757	N26K	folding	TRUE
26	N	L	0.725691	0.051203	0.200716	N26L	folding	TRUE
26	N	M	0.517753	0.0560819	0.219841	N26M	folding	TRUE
26	N	N	NA	NA	NA	NA	folding	FALSE
26	N	P	0.435763	0.024814	0.097271	N26P	folding	TRUE
26	N	Q	0.423195	0.13395	0.525085	N26Q	folding	TRUE
26	N	R	0.445005	0.041071	0.160998	N26R	folding	TRUE
26	N	S	0.285723	0.02932	0.114934	N26S	folding	TRUE
26	N	T	0.430903	0.0514136	0.201541	N26T	folding	TRUE
26	N	V	0.862761	0.13836	0.542372	N26V	folding	TRUE
26	N	W	0.997762	0.0269799	0.105761	N26W	folding	TRUE
26	N	Y	0.430936	0.0660515	0.258922	N26Y	folding	TRUE
27	H	A	0.180526	0.0433205	0.169816	H27A	folding	TRUE
27	H	C	0.311093	0.135709	0.531979	H27C	folding	TRUE
27	H	D	0.337746	0.0564259	0.22119	H27D	folding	TRUE
27	H	E	0.110994	0.0282736	0.110833	H27E	folding	TRUE
27	H	F	0.293971	0.04978	0.195138	H27F	folding	TRUE
27	H	G	0.0627658	0.0430668	0.168822	H27G	folding	FALSE
27	H	H	NA	NA	NA	NA	folding	FALSE
27	H	I	0.474786	0.0187819	0.0736251	H27I	folding	TRUE
27	H	K	0.411744	0.0550178	0.21567	H27K	folding	TRUE
27	H	L	0.162966	0.0777492	0.304777	H27L	folding	FALSE
27	H	M	0.432803	0.0113813	0.0446146	H27M	folding	TRUE
27	H	N	0.13784	0.0458697	0.179809	H27N	folding	TRUE
27	H	P	0.504738	0.0878521	0.34438	H27P	folding	TRUE
27	H	Q	0.169209	0.0627896	0.246135	H27Q	folding	TRUE
27	H	R	0.263072	0.0426207	0.167073	H27R	folding	TRUE
27	H	S	0.233941	0.0173318	0.0679405	H27S	folding	TRUE
27	H	T	0.321349	0.0127	0.049784	H27T	folding	TRUE
27	H	V	0.335685	0.0712036	0.279118	H27V	folding	TRUE
27	H	W	0.510906	0.0748293	0.293331	H27W	folding	TRUE
27	H	Y	0.308926	0.0681552	0.267168	H27Y	folding	TRUE
28	F	A	0.27878	0.0310799	0.121833	F28A	folding	TRUE
28	F	C	0.171749	0.0409469	0.160512	F28C	folding	TRUE
28	F	D	0.21518	0.0308009	0.120739	F28D	folding	TRUE
28	F	E	0.183627	0.0494606	0.193886	F28E	folding	TRUE
28	F	F	NA	NA	NA	NA	folding	FALSE
28	F	G	0.145792	0.055136	0.216133	F28G	folding	TRUE
28	F	H	0.222414	0.0916183	0.359144	F28H	folding	TRUE
28	F	I	0.235971	0.033809	0.132531	F28I	folding	TRUE
28	F	K	0.423629	0.160089	0.627549	F28K	folding	TRUE
28	F	L	0.110851	0.0356686	0.139821	F28L	folding	TRUE
28	F	M	0.180887	0.0605231	0.237251	F28M	folding	TRUE
28	F	N	0.458682	0.0994047	0.389666	F28N	folding	TRUE
28	F	P	0.432936	0.0519392	0.203602	F28P	folding	TRUE
28	F	Q	0.350182	0.0570971	0.223821	F28Q	folding	TRUE
28	F	R	0.361629	0.0290415	0.113843	F28R	folding	TRUE
28	F	S	0.188598	0.0456625	0.178997	F28S	folding	TRUE
28	F	T	0.328016	0.0259615	0.101769	F28T	folding	TRUE
28	F	V	0.233482	0.0584396	0.229083	F28V	folding	TRUE
28	F	W	0.349224	0.0595052	0.23326	F28W	folding	TRUE
28	F	Y	0.251424	0.0329948	0.12934	F28Y	folding	TRUE
29	V	A	0.151632	0.0195784	0.0767472	V29A	folding	TRUE
29	V	C	0.204833	0.00973933	0.0381782	V29C	folding	TRUE
29	V	D	0.197434	0.0276872	0.108534	V29D	folding	TRUE
29	V	E	0.125213	0.0439261	0.17219	V29E	folding	TRUE
29	V	F	0.282653	0.0241906	0.0948271	V29F	folding	TRUE
29	V	G	-0.0297791	0.0177945	0.0697545	V29G	folding	FALSE
29	V	H	0.218251	0.0219943	0.0862176	V29H	folding	TRUE
29	V	I	0.131965	0.0664571	0.260512	V29I	folding	FALSE
29	V	K	0.162538	0.0119725	0.046932	V29K	folding	TRUE
29	V	L	0.253759	0.0376311	0.147514	V29L	folding	TRUE
29	V	M	0.109143	0.0121539	0.0476434	V29M	folding	TRUE
29	V	N	0.169642	0.0793354	0.310995	V29N	folding	TRUE
29	V	P	0.323403	0.0922414	0.361586	V29P	folding	TRUE
29	V	Q	0.143833	0.0408295	0.160052	V29Q	folding	TRUE
29	V	R	0.139443	0.0305102	0.1196	V29R	folding	TRUE
29	V	S	0.180269	0.0327693	0.128456	V29S	folding	TRUE
29	V	T	0.254544	0.019448	0.0762361	V29T	folding	TRUE
29	V	V	NA	NA	NA	NA	folding	FALSE
29	V	W	0.301826	0.0583233	0.228627	V29W	folding	TRUE
29	V	Y	0.345088	0.0465411	0.182441	V29Y	folding	TRUE
30	D	A	0.280686	0.0133814	0.0524552	D30A	folding	TRUE
30	D	C	0.32293	0.0469984	0.184234	D30C	folding	TRUE
30	D	D	NA	NA	NA	NA	folding	FALSE
30	D	E	0.301046	0.0332425	0.13031	D30E	folding	TRUE
30	D	F	0.450359	0.100123	0.392483	D30F	folding	TRUE
30	D	G	0.279657	0.0165844	0.065011	D30G	folding	TRUE
30	D	H	0.627519	0.269554	1.05665	D30H	folding	TRUE
30	D	I	0.333101	0.0690555	0.270698	D30I	folding	TRUE
30	D	K	0.270744	0.0649032	0.254421	D30K	folding	TRUE
30	D	L	0.556881	0.0551073	0.216021	D30L	folding	TRUE
30	D	M	0.511257	0.0748426	0.293383	D30M	folding	TRUE
30	D	N	0.29283	0.0559335	0.219259	D30N	folding	TRUE
30	D	P	0.201311	0.0867985	0.34025	D30P	folding	TRUE
30	D	Q	0.156686	0.0800378	0.313748	D30Q	folding	FALSE
30	D	R	0.246747	0.0437112	0.171348	D30R	folding	TRUE
30	D	S	0.325225	0.00749618	0.029385	D30S	folding	TRUE
30	D	T	0.417967	0.0834453	0.327106	D30T	folding	TRUE
30	D	V	0.37764	0.0209626	0.0821732	D30V	folding	TRUE
30	D	W	0.450477	0.0158641	0.0621873	D30W	folding	TRUE
30	D	Y	0.430743	0.0224615	0.0880492	D30Y	folding	TRUE
31	E	A	0.331448	0.0415029	0.162691	E31A	folding	TRUE
31	E	C	0.361933	0.122414	0.479862	E31C	folding	TRUE
31	E	D	0.25799	0.0543192	0.212931	E31D	folding	TRUE
31	E	E	NA	NA	NA	NA	folding	FALSE
31	E	F	0.315359	0.0510165	0.199985	E31F	folding	TRUE
31	E	G	0.157267	0.0727802	0.285298	E31G	folding	TRUE
31	E	H	0.229854	0.0100611	0.0394394	E31H	folding	TRUE
31	E	I	0.240128	0.0100038	0.0392148	E31I	folding	TRUE
31	E	K	0.232572	0.0512316	0.200828	E31K	folding	TRUE
31	E	L	0.544755	0.0434175	0.170196	E31L	folding	TRUE
31	E	M	0.461028	0.086309	0.338331	E31M	folding	TRUE
31	E	N	0.0446748	0.227907	0.893396	E31N	folding	FALSE
31	E	P	0.231915	0.24297	0.952443	E31P	folding	FALSE
31	E	Q	0.453312	0.029508	0.115671	E31Q	folding	TRUE
31	E	R	0.350356	0.0655941	0.257129	E31R	folding	TRUE
31	E	S	0.281098	0.0151527	0.0593987	E31S	folding	TRUE
31	E	T	0.522481	0.00860351	0.0337257	E31T	folding	TRUE
31	E	V	0.300768	0.0321436	0.126003	E31V	folding	TRUE
31	E	W	0.492859	0.0815926	0.319843	E31W	folding	TRUE
31	E	Y	0.233395	0.107027	0.419544	E31Y	folding	TRUE
32	Y	A	0.126418	0.0762484	0.298894	Y32A	folding	FALSE
32	Y	C	0.164919	0.0465232	0.182371	Y32C	folding	TRUE
32	Y	D	-0.0268819	0.136141	0.533673	Y32D	folding	FALSE
32	Y	E	0.194859	0.0497155	0.194885	Y32E	folding	TRUE
32	Y	F	0.167697	0.0139185	0.0545606	Y32F	folding	TRUE
32	Y	G	0.1188	0.0407866	0.159884	Y32G	folding	TRUE
32	Y	H	0.145454	0.17133	0.671615	Y32H	folding	FALSE
32	Y	I	0.16241	0.0744452	0.291825	Y32I	folding	TRUE
32	Y	K	0.286156	0.0758825	0.29746	Y32K	folding	TRUE
32	Y	L	0.261456	0.0548696	0.215089	Y32L	folding	TRUE
32	Y	M	0.307389	0.0888441	0.348269	Y32M	folding	TRUE
32	Y	N	0.152134	0.045268	0.17745	Y32N	folding	TRUE
32	Y	P	0.272439	0.0258465	0.101318	Y32P	folding	TRUE
32	Y	Q	0.304669	0.0114368	0.0448324	Y32Q	folding	TRUE
32	Y	R	0.20183	0.0776193	0.304268	Y32R	folding	TRUE
32	Y	S	0.199567	0.0278214	0.10906	Y32S	folding	TRUE
32	Y	T	0.199374	0.0457584	0.179373	Y32T	folding	TRUE
32	Y	V	0.175609	0.0325641	0.127651	Y32V	folding	TRUE
32	Y	W	0.352467	0.0949856	0.372343	Y32W	folding	TRUE
32	Y	Y	NA	NA	NA	NA	folding	FALSE
33	D	A	0.289728	0.0340555	0.133498	D33A	folding	TRUE
33	D	C	0.263094	0.019183	0.0751972	D33C	folding	TRUE
33	D	D	NA	NA	NA	NA	folding	FALSE
33	D	E	0.0893982	0.0226585	0.0888214	D33E	folding	TRUE
33	D	F	0.383533	0.0670894	0.262991	D33F	folding	TRUE
33	D	G	0.214998	0.0166324	0.065199	D33G	folding	TRUE
33	D	H	0.358857	0.109505	0.42926	D33H	folding	TRUE
33	D	I	0.286672	0.0230958	0.0905354	D33I	folding	TRUE
33	D	K	0.368278	0.0286205	0.112192	D33K	folding	TRUE
33	D	L	0.295592	0.0177651	0.0696391	D33L	folding	TRUE
33	D	M	0.299841	0.0097885	0.0383709	D33M	folding	TRUE
33	D	N	0.350936	0.0237055	0.0929255	D33N	folding	TRUE
33	D	P	0.209628	0.0491616	0.192713	D33P	folding	TRUE
33	D	Q	0.261474	0.0366005	0.143474	D33Q	folding	TRUE
33	D	R	0.321199	0.0205743	0.0806511	D33R	folding	TRUE
33	D	S	0.233191	0.041294	0.161873	D33S	folding	TRUE
33	D	T	0.293368	0.0168038	0.0658708	D33T	folding	TRUE
33	D	V	0.243401	0.0279959	0.109744	D33V	folding	TRUE
33	D	W	0.477701	0.0486171	0.190579	D33W	folding	TRUE
33	D	Y	0.40729	0.0125665	0.0492606	D33Y	folding	TRUE
34	P	A	0.301278	0.0623805	0.244532	P34A	folding	TRUE
34	P	C	0.151759	0.132147	0.518018	P34C	folding	FALSE
34	P	D	0.110598	0.0102847	0.0403159	P34D	folding	TRUE
34	P	E	0.125075	0.0686371	0.269058	P34E	folding	FALSE
34	P	F	0.300133	0.111396	0.436673	P34F	folding	TRUE
34	P	G	0.36491	0.0115721	0.0453624	P34G	folding	TRUE
34	P	H	0.505544	0.180682	0.708274	P34H	folding	TRUE
34	P	I	0.83081	0.0569375	0.223195	P34I	folding	TRUE
34	P	K	0.661978	0.0114508	0.044887	P34K	folding	TRUE
34	P	L	0.343577	0.0678458	0.265956	P34L	folding	TRUE
34	P	M	0.283592	0.0107075	0.0419733	P34M	folding	TRUE
34	P	N	0.0891688	0.0164619	0.0645305	P34N	folding	TRUE
34	P	P	NA	NA	NA	NA	folding	FALSE
34	P	Q	0.32517	0.0744522	0.291853	P34Q	folding	TRUE
34	P	R	0.377498	0.0936221	0.366999	P34R	folding	TRUE
34	P	S	0.15202	0.0519719	0.20373	P34S	folding	TRUE
34	P	T	0.758893	0.0117058	0.0458867	P34T	folding	TRUE
34	P	V	0.28014	0.137237	0.537969	P34V	folding	FALSE
34	P	W	0.788543	0.0164578	0.0645145	P34W	folding	TRUE
34	P	Y	0.725376	0.0108795	0.0426477	P34Y	folding	TRUE
35	T	A	0.325939	0.0331734	0.13004	T35A	folding	TRUE
35	T	C	0.527617	0.249521	0.978121	T35C	folding	FALSE
35	T	D	-0.0561491	0.121533	0.476411	T35D	folding	FALSE
35	T	E	0.599099	0.0104641	0.0410192	T35E	folding	TRUE
35	T	F	0.460741	0.166399	0.652284	T35F	folding	TRUE
35	T	G	0.201196	0.0576254	0.225891	T35G	folding	TRUE
35	T	H	0.353187	0.00997996	0.0391214	T35H	folding	TRUE
35	T	I	1.51253	0.24665	0.966867	T35I	folding	TRUE
35	T	K	0.462975	0.00999535	0.0391818	T35K	folding	TRUE
35	T	L	0.907905	0.0117233	0.0459554	T35L	folding	TRUE
35	T	M	0.529799	0.135139	0.529744	T35M	folding	TRUE
35	T	N	0.547352	0.0986208	0.386594	T35N	folding	TRUE
35	T	P	0.431805	0.155282	0.608705	T35P	folding	TRUE
35	T	Q	0.351027	0.0847901	0.332377	T35Q	folding	TRUE
35	T	R	0.430998	0.0188016	0.0737024	T35R	folding	TRUE
35	T	S	0.0790477	0.00986182	0.0386583	T35S	folding	TRUE
35	T	T	NA	NA	NA	NA	folding	FALSE
35	T	V	0.404559	0.012743	0.0499526	T35V	folding	TRUE
35	T	W	0.162238	0.165083	0.647127	T35W	folding	FALSE
35	T	Y	0.569132	0.231663	0.908119	T35Y	folding	TRUE
36	I	A	0.249097	0.0662592	0.259736	I36A	folding	TRUE
36	I	C	0.111738	0.0703454	0.275754	I36C	folding	FALSE
36	I	D	0.376995	0.505348	1.98096	I36D	folding	FALSE
36	I	E	0.0620838	0.0516616	0.202513	I36E	folding	FALSE
36	I	F	0.545393	0.163402	0.640536	I36F	folding	TRUE
36	I	G	0.220531	0.133582	0.52364	I36G	folding	FALSE
36	I	H	0.247483	0.00918822	0.0360178	I36H	folding	TRUE
36	I	I	NA	NA	NA	NA	folding	FALSE
36	I	K	-0.0790884	0.191385	0.750231	I36K	folding	FALSE
36	I	L	0.256589	0.0864575	0.338913	I36L	folding	TRUE
36	I	M	0.197475	0.0691765	0.271172	I36M	folding	TRUE
36	I	N	0.0773847	0.0643546	0.25227	I36N	folding	FALSE
36	I	P	0.0280859	0.122699	0.48098	I36P	folding	FALSE
36	I	Q	0.046204	0.0527378	0.206732	I36Q	folding	FALSE
36	I	R	0.349727	0.0101617	0.039834	I36R	folding	TRUE
36	I	S	0.120863	0.0488983	0.191682	I36S	folding	TRUE
36	I	T	0.101928	0.0178238	0.0698692	I36T	folding	TRUE
36	I	V	0.245598	0.0118391	0.0464092	I36V	folding	TRUE
36	I	W	0.444152	0.0606606	0.237789	I36W	folding	TRUE
36	I	Y	0.508112	0.0746615	0.292673	I36Y	folding	TRUE
37	E	A	0.282283	0.00955372	0.0374506	E37A	folding	TRUE
37	E	C	0.138014	0.00946954	0.0371206	E37C	folding	TRUE
37	E	D	0.168909	0.0202397	0.0793397	E37D	folding	TRUE
37	E	E	NA	NA	NA	NA	folding	FALSE
37	E	F	0.340909	0.0827123	0.324232	E37F	folding	TRUE
37	E	G	0.0694217	0.0127914	0.0501421	E37G	folding	TRUE
37	E	H	0.816504	0.012684	0.0497214	E37H	folding	TRUE
37	E	I	0.139474	0.209548	0.821427	E37I	folding	FALSE
37	E	K	0.12694	0.265845	1.04211	E37K	folding	FALSE
37	E	L	0.672705	0.0102742	0.0402748	E37L	folding	TRUE
37	E	M	0.511405	0.0101059	0.0396151	E37M	folding	TRUE
37	E	N	-0.15912	0.0127568	0.0500067	E37N	folding	TRUE
37	E	P	2.20908	0.180386	0.707114	E37P	folding	TRUE
37	E	Q	0.169854	0.200555	0.786176	E37Q	folding	FALSE
37	E	R	0.290641	0.0104884	0.0411145	E37R	folding	TRUE
37	E	S	0.42949	0.0808554	0.316953	E37S	folding	TRUE
37	E	T	0.496734	0.00939402	0.0368245	E37T	folding	TRUE
37	E	V	0.139533	0.0325964	0.127778	E37V	folding	TRUE
37	E	W	0.504772	0.124179	0.486784	E37W	folding	TRUE
37	E	Y	1.54059	0.0933905	0.366091	E37Y	folding	TRUE
38	D	A	0.406308	0.0243937	0.0956233	D38A	folding	TRUE
38	D	C	0.174343	0.00849795	0.033312	D38C	folding	TRUE
38	D	D	NA	NA	NA	NA	folding	FALSE
38	D	E	0.19836	0.00908744	0.0356228	D38E	folding	TRUE
38	D	F	0.423166	0.0108896	0.0426872	D38F	folding	TRUE
38	D	G	0.117708	0.0402629	0.157831	D38G	folding	TRUE
38	D	H	0.224785	0.0959484	0.376118	D38H	folding	TRUE
38	D	I	0.872747	0.418881	1.64201	D38I	folding	FALSE
38	D	K	0.734333	0.404001	1.58369	D38K	folding	FALSE
38	D	L	0.485004	0.438804	1.72011	D38L	folding	FALSE
38	D	M	0.538855	0.0251431	0.0985611	D38M	folding	TRUE
38	D	N	0.196675	0.072103	0.282644	D38N	folding	TRUE
38	D	P	1.93137	0.590099	2.31319	D38P	folding	TRUE
38	D	Q	1.07243	0.125229	0.490899	D38Q	folding	TRUE
38	D	R	0.381826	0.013056	0.0511796	D38R	folding	TRUE
38	D	S	0.293801	0.0106657	0.0418097	D38S	folding	TRUE
38	D	T	0.50184	0.00959304	0.0376047	D38T	folding	TRUE
38	D	V	0.413702	0.0457152	0.179204	D38V	folding	TRUE
38	D	W	0.704561	0.0863844	0.338627	D38W	folding	TRUE
38	D	Y	0.372928	0.0506692	0.198623	D38Y	folding	TRUE
39	S	A	0.32069	0.0501449	0.196568	S39A	folding	TRUE
39	S	C	0.364213	0.0334559	0.131147	S39C	folding	TRUE
39	S	D	0.237172	0.0668237	0.261949	S39D	folding	TRUE
39	S	E	0.218151	0.0585927	0.229683	S39E	folding	TRUE
39	S	F	0.559408	0.0114429	0.0448561	S39F	folding	TRUE
39	S	G	0.220404	0.0125545	0.0492136	S39G	folding	TRUE
39	S	H	0.1355	0.0844072	0.330876	S39H	folding	FALSE
39	S	I	0.419992	0.0306856	0.120287	S39I	folding	TRUE
39	S	K	0.51704	0.0494543	0.193861	S39K	folding	TRUE
39	S	L	0.470694	0.0669439	0.26242	S39L	folding	TRUE
39	S	M	0.382326	0.0407379	0.159693	S39M	folding	TRUE
39	S	N	0.223981	0.0541828	0.212397	S39N	folding	TRUE
39	S	P	0.295713	0.027088	0.106185	S39P	folding	TRUE
39	S	Q	0.544409	0.0537093	0.21054	S39Q	folding	TRUE
39	S	R	0.218521	0.0194432	0.0762172	S39R	folding	TRUE
39	S	S	NA	NA	NA	NA	folding	FALSE
39	S	T	0.334047	0.0520002	0.203841	S39T	folding	TRUE
39	S	V	0.33671	0.0203512	0.0797766	S39V	folding	TRUE
39	S	W	0.531202	0.0440618	0.172722	S39W	folding	TRUE
39	S	Y	0.562025	0.00932821	0.0365666	S39Y	folding	TRUE
40	Y	A	0.0316628	0.00457773	0.0179447	Y40A	folding	TRUE
40	Y	C	0.0722958	0.0527597	0.206818	Y40C	folding	FALSE
40	Y	D	0.186981	0.0417781	0.16377	Y40D	folding	TRUE
40	Y	E	0.171403	0.0232031	0.090956	Y40E	folding	TRUE
40	Y	F	0.22204	0.030676	0.12025	Y40F	folding	TRUE
40	Y	G	0.064865	0.0312877	0.122648	Y40G	folding	FALSE
40	Y	H	0.0554976	0.0647756	0.25392	Y40H	folding	FALSE
40	Y	I	0.35864	0.0111743	0.0438031	Y40I	folding	TRUE
40	Y	K	0.161883	0.0316071	0.1239	Y40K	folding	TRUE
40	Y	L	0.20124	0.00998332	0.0391346	Y40L	folding	TRUE
40	Y	M	0.223622	0.0345216	0.135325	Y40M	folding	TRUE
40	Y	N	0.085237	0.0938399	0.367852	Y40N	folding	FALSE
40	Y	P	0.26577	0.00972412	0.0381185	Y40P	folding	TRUE
40	Y	Q	-0.0191883	0.0397245	0.15572	Y40Q	folding	FALSE
40	Y	R	0.138646	0.0117526	0.0460703	Y40R	folding	TRUE
40	Y	S	0.162299	0.0185034	0.0725333	Y40S	folding	TRUE
40	Y	T	0.0424752	0.0301511	0.118192	Y40T	folding	FALSE
40	Y	V	0.235118	0.020618	0.0808224	Y40V	folding	TRUE
40	Y	W	0.31824	0.0381305	0.149472	Y40W	folding	TRUE
40	Y	Y	NA	NA	NA	NA	folding	FALSE
41	R	A	0.314745	0.0518687	0.203325	R41A	folding	TRUE
41	R	C	0.373326	0.0673865	0.264155	R41C	folding	TRUE
41	R	D	0.273281	0.0321467	0.126015	R41D	folding	TRUE
41	R	E	0.24023	0.0275734	0.108088	R41E	folding	TRUE
41	R	F	0.474943	0.0460411	0.180481	R41F	folding	TRUE
41	R	G	0.231738	0.0165473	0.0648656	R41G	folding	TRUE
41	R	H	0.25127	0.0470584	0.184469	R41H	folding	TRUE
41	R	I	0.437552	0.0229386	0.0899192	R41I	folding	TRUE
41	R	K	0.183134	0.0672411	0.263585	R41K	folding	TRUE
41	R	L	0.411579	0.0369802	0.144962	R41L	folding	TRUE
41	R	M	0.289312	0.0510083	0.199952	R41M	folding	TRUE
41	R	N	0.343587	0.0438305	0.171816	R41N	folding	TRUE
41	R	P	0.102248	0.0385582	0.151148	R41P	folding	TRUE
41	R	Q	0.129434	0.0665234	0.260772	R41Q	folding	FALSE
41	R	R	NA	NA	NA	NA	folding	FALSE
41	R	S	0.23938	0.0162819	0.0638252	R41S	folding	TRUE
41	R	T	0.271501	0.0363565	0.142518	R41T	folding	TRUE
41	R	V	0.453594	0.0308014	0.120742	R41V	folding	TRUE
41	R	W	0.502213	0.0704555	0.276185	R41W	folding	TRUE
41	R	Y	0.399845	0.0478374	0.187522	R41Y	folding	TRUE
42	K	A	0.328079	0.0331538	0.129963	K42A	folding	TRUE
42	K	C	0.454505	0.0699989	0.274396	K42C	folding	TRUE
42	K	D	0.371121	0.0389601	0.152724	K42D	folding	TRUE
42	K	E	0.350084	0.0182671	0.0716072	K42E	folding	TRUE
42	K	F	0.374725	0.0614213	0.240771	K42F	folding	TRUE
42	K	G	0.20399	0.0605456	0.237339	K42G	folding	TRUE
42	K	H	0.355615	0.0109066	0.0427538	K42H	folding	TRUE
42	K	I	0.441955	0.0591202	0.231751	K42I	folding	TRUE
42	K	K	NA	NA	NA	NA	folding	FALSE
42	K	L	0.317069	0.0202855	0.0795192	K42L	folding	TRUE
42	K	M	0.401718	0.0541384	0.212223	K42M	folding	TRUE
42	K	N	0.346239	0.0308205	0.120816	K42N	folding	TRUE
42	K	P	0.293486	0.0157464	0.0617258	K42P	folding	TRUE
42	K	Q	0.331576	0.029328	0.114966	K42Q	folding	TRUE
42	K	R	0.384889	0.0106763	0.0418512	K42R	folding	TRUE
42	K	S	0.277701	0.0244356	0.0957877	K42S	folding	TRUE
42	K	T	0.35849	0.0562741	0.220595	K42T	folding	TRUE
42	K	V	0.41112	0.0272659	0.106882	K42V	folding	TRUE
42	K	W	0.689188	0.0509955	0.199902	K42W	folding	TRUE
42	K	Y	0.491221	0.0398168	0.156082	K42Y	folding	TRUE
43	Q	A	0.413904	0.0424098	0.166246	Q43A	folding	TRUE
43	Q	C	0.295413	0.0214778	0.0841929	Q43C	folding	TRUE
43	Q	D	0.266838	0.0433092	0.169772	Q43D	folding	TRUE
43	Q	E	0.210311	0.0132927	0.0521074	Q43E	folding	TRUE
43	Q	F	0.893776	0.0104337	0.0409003	Q43F	folding	TRUE
43	Q	G	0.387012	0.0300646	0.117853	Q43G	folding	TRUE
43	Q	H	0.206923	0.0438998	0.172087	Q43H	folding	TRUE
43	Q	I	0.458212	0.0175069	0.0686271	Q43I	folding	TRUE
43	Q	K	0.0719852	0.0715968	0.280659	Q43K	folding	FALSE
43	Q	L	0.554085	0.0776096	0.30423	Q43L	folding	TRUE
43	Q	M	0.729275	0.0151612	0.0594321	Q43M	folding	TRUE
43	Q	N	0.271513	0.0898431	0.352185	Q43N	folding	TRUE
43	Q	P	0.268941	0.0309703	0.121403	Q43P	folding	TRUE
43	Q	Q	NA	NA	NA	NA	folding	FALSE
43	Q	R	0.264225	0.0261484	0.102502	Q43R	folding	TRUE
43	Q	S	0.347769	0.0581866	0.228091	Q43S	folding	TRUE
43	Q	T	0.307589	0.0231471	0.0907368	Q43T	folding	TRUE
43	Q	V	0.444369	0.0836406	0.327871	Q43V	folding	TRUE
43	Q	W	0.665868	0.0512429	0.200872	Q43W	folding	TRUE
43	Q	Y	0.542268	0.0485061	0.190144	Q43Y	folding	TRUE
44	V	A	0.213266	0.0139539	0.0546992	V44A	folding	TRUE
44	V	C	0.31689	0.0677694	0.265656	V44C	folding	TRUE
44	V	D	0.247637	0.170437	0.668112	V44D	folding	FALSE
44	V	E	0.20415	0.0101431	0.0397608	V44E	folding	TRUE
44	V	F	0.415424	0.0620515	0.243242	V44F	folding	TRUE
44	V	G	0.259831	0.0274898	0.10776	V44G	folding	TRUE
44	V	H	0.0944996	0.0660317	0.258844	V44H	folding	FALSE
44	V	I	0.509082	0.211281	0.82822	V44I	folding	TRUE
44	V	K	0.141557	0.0122008	0.047827	V44K	folding	TRUE
44	V	L	0.46484	0.0460902	0.180674	V44L	folding	TRUE
44	V	M	0.720525	0.0381865	0.149691	V44M	folding	TRUE
44	V	N	0.706935	0.0141821	0.055594	V44N	folding	TRUE
44	V	P	0.286759	0.00894838	0.0350776	V44P	folding	TRUE
44	V	Q	0.400569	0.0642508	0.251863	V44Q	folding	TRUE
44	V	R	0.336576	0.0241165	0.0945366	V44R	folding	TRUE
44	V	S	0.29152	0.0491194	0.192548	V44S	folding	TRUE
44	V	T	0.213489	0.180258	0.706611	V44T	folding	FALSE
44	V	V	NA	NA	NA	NA	folding	FALSE
44	V	W	0.630433	0.143695	0.563286	V44W	folding	TRUE
44	V	Y	0.534923	0.130969	0.513399	V44Y	folding	TRUE
45	V	A	0.312646	0.120863	0.473781	V45A	folding	TRUE
45	V	C	0.159392	0.0562495	0.220498	V45C	folding	TRUE
45	V	D	0.265129	0.06416	0.251507	V45D	folding	TRUE
45	V	E	0.257447	0.0935147	0.366577	V45E	folding	TRUE
45	V	F	0.344164	0.103156	0.404373	V45F	folding	TRUE
45	V	G	0.288851	0.0675426	0.264767	V45G	folding	TRUE
45	V	H	0.251209	0.069164	0.271123	V45H	folding	TRUE
45	V	I	0.0926233	0.0425259	0.166702	V45I	folding	TRUE
45	V	K	0.0233509	0.0833484	0.326726	V45K	folding	FALSE
45	V	L	0.309548	0.0620381	0.243189	V45L	folding	TRUE
45	V	M	0.458632	0.0217353	0.0852023	V45M	folding	TRUE
45	V	N	0.416713	0.129101	0.506075	V45N	folding	TRUE
45	V	P	0.398379	0.0107466	0.0421265	V45P	folding	TRUE
45	V	Q	0.628675	0.0153483	0.0601655	V45Q	folding	TRUE
45	V	R	0.324377	0.0229152	0.0898276	V45R	folding	TRUE
45	V	S	0.186498	0.043422	0.170214	V45S	folding	TRUE
45	V	T	0.27412	0.0129691	0.0508389	V45T	folding	TRUE
45	V	V	NA	NA	NA	NA	folding	FALSE
45	V	W	0.50802	0.103955	0.407502	V45W	folding	TRUE
45	V	Y	0.315412	0.0579008	0.226971	V45Y	folding	TRUE
46	I	A	0.354931	0.0159366	0.0624715	I46A	folding	TRUE
46	I	C	0.336085	0.0602071	0.236012	I46C	folding	TRUE
46	I	D	0.478938	0.218659	0.857142	I46D	folding	TRUE
46	I	E	0.877622	0.087682	0.343714	I46E	folding	TRUE
46	I	F	0.487968	0.0685479	0.268708	I46F	folding	TRUE
46	I	G	0.532582	0.0552015	0.21639	I46G	folding	TRUE
46	I	H	0.417867	0.0679958	0.266544	I46H	folding	TRUE
46	I	I	NA	NA	NA	NA	folding	FALSE
46	I	K	0.295957	0.1778	0.696975	I46K	folding	FALSE
46	I	L	0.408087	0.0546789	0.214341	I46L	folding	TRUE
46	I	M	0.51443	0.0864544	0.338901	I46M	folding	TRUE
46	I	N	0.312579	0.0502543	0.196997	I46N	folding	TRUE
46	I	P	0.692859	0.0092688	0.0363337	I46P	folding	TRUE
46	I	Q	1.20746	0.0720787	0.282549	I46Q	folding	TRUE
46	I	R	0.656548	0.0633005	0.248138	I46R	folding	TRUE
46	I	S	0.456557	0.0478287	0.187489	I46S	folding	TRUE
46	I	T	0.494926	0.160476	0.629065	I46T	folding	TRUE
46	I	V	0.174926	0.0588516	0.230698	I46V	folding	TRUE
46	I	W	0.691265	0.096691	0.379029	I46W	folding	TRUE
46	I	Y	0.634824	0.0486736	0.190801	I46Y	folding	TRUE
47	D	A	0.512664	0.027752	0.108788	D47A	folding	TRUE
47	D	C	0.972502	0.0483875	0.189679	D47C	folding	TRUE
47	D	D	NA	NA	NA	NA	folding	FALSE
47	D	E	0.435824	0.0685941	0.268889	D47E	folding	TRUE
47	D	F	1.333	0.165318	0.648048	D47F	folding	TRUE
47	D	G	0.37691	0.0138608	0.0543345	D47G	folding	TRUE
47	D	H	0.615341	0.0883189	0.34621	D47H	folding	TRUE
47	D	I	1.11762	0.154086	0.604017	D47I	folding	TRUE
47	D	K	0.742609	0.0135685	0.0531885	D47K	folding	TRUE
47	D	L	1.07138	0.0450369	0.176545	D47L	folding	TRUE
47	D	M	1.08439	0.14655	0.574475	D47M	folding	TRUE
47	D	N	0.387641	0.101897	0.399437	D47N	folding	TRUE
47	D	P	0.539758	0.169514	0.664494	D47P	folding	TRUE
47	D	Q	0.522947	0.101491	0.397844	D47Q	folding	TRUE
47	D	R	0.749156	0.054029	0.211794	D47R	folding	TRUE
47	D	S	0.564384	0.0805864	0.315899	D47S	folding	TRUE
47	D	T	0.692717	0.0726725	0.284876	D47T	folding	TRUE
47	D	V	0.967742	0.0717677	0.281329	D47V	folding	TRUE
47	D	W	1.00937	0.11518	0.451505	D47W	folding	TRUE
47	D	Y	0.736021	0.0174175	0.0682765	D47Y	folding	TRUE
48	G	A	0.574662	0.0355438	0.139332	G48A	folding	TRUE
48	G	C	1.03335	0.112938	0.442717	G48C	folding	TRUE
48	G	D	0.402565	0.0403544	0.158189	G48D	folding	TRUE
48	G	E	0.333475	0.0385147	0.150977	G48E	folding	TRUE
48	G	F	0.887586	0.0628055	0.246198	G48F	folding	TRUE
48	G	G	NA	NA	NA	NA	folding	FALSE
48	G	H	0.421799	0.0205577	0.0805863	G48H	folding	TRUE
48	G	I	0.865073	0.0202083	0.0792166	G48I	folding	TRUE
48	G	K	0.296552	0.0374194	0.146684	G48K	folding	TRUE
48	G	L	1.00067	0.0556294	0.218067	G48L	folding	TRUE
48	G	M	0.853344	0.0126475	0.0495781	G48M	folding	TRUE
48	G	N	0.384919	0.062361	0.244455	G48N	folding	TRUE
48	G	P	0.599246	0.0969307	0.379969	G48P	folding	TRUE
48	G	Q	0.424832	0.0716929	0.281036	G48Q	folding	TRUE
48	G	R	0.459258	0.0170769	0.0669414	G48R	folding	TRUE
48	G	S	0.511827	0.017199	0.0674199	G48S	folding	TRUE
48	G	T	0.535909	0.0384504	0.150725	G48T	folding	TRUE
48	G	V	0.815014	0.0346085	0.135665	G48V	folding	TRUE
48	G	W	1.02472	0.0249491	0.0978004	G48W	folding	TRUE
48	G	Y	0.690881	0.042151	0.165232	G48Y	folding	TRUE
49	E	A	0.510867	0.0511843	0.200642	E49A	folding	TRUE
49	E	C	0.53279	0.0548989	0.215204	E49C	folding	TRUE
49	E	D	0.314111	0.0429654	0.168424	E49D	folding	TRUE
49	E	E	NA	NA	NA	NA	folding	FALSE
49	E	F	0.785771	0.208297	0.816525	E49F	folding	TRUE
49	E	G	0.520774	0.0323274	0.126723	E49G	folding	TRUE
49	E	H	0.635384	0.0122103	0.0478644	E49H	folding	TRUE
49	E	I	0.712272	0.105625	0.414049	E49I	folding	TRUE
49	E	K	0.433402	0.0492256	0.192964	E49K	folding	TRUE
49	E	L	1.08856	0.129118	0.506144	E49L	folding	TRUE
49	E	M	0.984663	0.0703966	0.275955	E49M	folding	TRUE
49	E	N	0.485348	0.0253366	0.0993194	E49N	folding	TRUE
49	E	P	0.752661	0.0996281	0.390542	E49P	folding	TRUE
49	E	Q	0.222353	0.0639473	0.250673	E49Q	folding	TRUE
49	E	R	0.407354	0.0330543	0.129573	E49R	folding	TRUE
49	E	S	0.491252	0.0305261	0.119662	E49S	folding	TRUE
49	E	T	0.201088	0.0647317	0.253748	E49T	folding	TRUE
49	E	V	0.421743	0.0318391	0.124809	E49V	folding	TRUE
49	E	W	0.927536	0.00524792	0.0205718	E49W	folding	TRUE
49	E	Y	0.874939	0.138889	0.544443	E49Y	folding	TRUE
50	T	A	0.36307	0.12507	0.490273	T50A	folding	TRUE
50	T	C	0.368772	0.0579848	0.227301	T50C	folding	TRUE
50	T	D	0.332898	0.108713	0.426154	T50D	folding	TRUE
50	T	E	0.406251	0.0632293	0.247859	T50E	folding	TRUE
50	T	F	0.655743	0.0800305	0.31372	T50F	folding	TRUE
50	T	G	0.337577	0.0619221	0.242735	T50G	folding	TRUE
50	T	H	0.310627	0.0851515	0.333794	T50H	folding	TRUE
50	T	I	0.519701	0.0387435	0.151875	T50I	folding	TRUE
50	T	K	0.358041	0.128938	0.505437	T50K	folding	TRUE
50	T	L	0.676358	0.0815046	0.319498	T50L	folding	TRUE
50	T	M	0.551743	0.0195676	0.0767051	T50M	folding	TRUE
50	T	N	0.267376	0.0522958	0.204999	T50N	folding	TRUE
50	T	P	0.223304	0.0266802	0.104586	T50P	folding	TRUE
50	T	Q	0.783125	0.132145	0.51801	T50Q	folding	TRUE
50	T	R	0.350856	0.0406203	0.159232	T50R	folding	TRUE
50	T	S	0.371058	0.0470727	0.184525	T50S	folding	TRUE
50	T	T	NA	NA	NA	NA	folding	FALSE
50	T	V	0.477768	0.046856	0.183676	T50V	folding	TRUE
50	T	W	0.587281	0.195766	0.767403	T50W	folding	TRUE
50	T	Y	0.730492	0.037176	0.14573	T50Y	folding	TRUE
51	C	A	0.534207	0.108438	0.425075	C51A	folding	TRUE
51	C	C	NA	NA	NA	NA	folding	FALSE
51	C	D	0.457282	0.122687	0.480932	C51D	folding	TRUE
51	C	E	0.536013	0.154276	0.60476	C51E	folding	TRUE
51	C	F	0.13163	0.066588	0.261025	C51F	folding	FALSE
51	C	G	0.409304	0.0305399	0.119717	C51G	folding	TRUE
51	C	H	0.407828	0.118239	0.463496	C51H	folding	TRUE
51	C	I	0.203608	0.0456739	0.179042	C51I	folding	TRUE
51	C	K	0.431644	0.206168	0.80818	C51K	folding	FALSE
51	C	L	0.559509	0.0618754	0.242552	C51L	folding	TRUE
51	C	M	0.490769	0.10715	0.420027	C51M	folding	TRUE
51	C	N	0.244899	0.0571369	0.223977	C51N	folding	TRUE
51	C	P	0.407735	0.075645	0.296528	C51P	folding	TRUE
51	C	Q	0.55635	0.0901646	0.353445	C51Q	folding	TRUE
51	C	R	0.468093	0.072591	0.284557	C51R	folding	TRUE
51	C	S	0.392195	0.0651965	0.25557	C51S	folding	TRUE
51	C	T	0.344753	0.0898206	0.352097	C51T	folding	TRUE
51	C	V	0.166513	0.0346279	0.135741	C51V	folding	TRUE
51	C	W	0.219392	0.0542641	0.212715	C51W	folding	TRUE
51	C	Y	0.237509	0.0430319	0.168685	C51Y	folding	TRUE
52	L	A	0.0618515	0.0208679	0.0818021	L52A	folding	TRUE
52	L	C	0.0729507	0.0228059	0.0893991	L52C	folding	TRUE
52	L	D	0.0362978	0.0476208	0.186674	L52D	folding	FALSE
52	L	E	0.0694356	0.0997765	0.391124	L52E	folding	FALSE
52	L	F	0.181152	0.0398282	0.156127	L52F	folding	TRUE
52	L	G	0.106892	0.0257161	0.100807	L52G	folding	TRUE
52	L	H	-0.137878	0.0704766	0.276268	L52H	folding	FALSE
52	L	I	0.145142	0.0362945	0.142274	L52I	folding	TRUE
52	L	K	0.112906	0.121473	0.476175	L52K	folding	FALSE
52	L	L	NA	NA	NA	NA	folding	FALSE
52	L	M	0.0568493	0.0145894	0.0571903	L52M	folding	TRUE
52	L	N	0.0568352	0.102277	0.400927	L52N	folding	FALSE
52	L	P	0.171803	0.0758649	0.29739	L52P	folding	TRUE
52	L	Q	-0.0368192	0.0398501	0.156212	L52Q	folding	FALSE
52	L	R	0.13622	0.0478998	0.187767	L52R	folding	TRUE
52	L	S	0.0158077	0.0373543	0.146429	L52S	folding	FALSE
52	L	T	0.00724145	0.0267409	0.104824	L52T	folding	FALSE
52	L	V	0.0791278	0.0524752	0.205703	L52V	folding	FALSE
52	L	W	0.249268	0.0906481	0.35534	L52W	folding	TRUE
52	L	Y	0.131734	0.0431932	0.169317	L52Y	folding	TRUE
53	L	A	0.340303	0.0261614	0.102553	L53A	folding	TRUE
53	L	C	0.44594	0.064927	0.254514	L53C	folding	TRUE
53	L	D	0.859299	0.107196	0.420209	L53D	folding	TRUE
53	L	E	0.552249	0.187612	0.735437	L53E	folding	TRUE
53	L	F	0.371813	0.110533	0.433288	L53F	folding	TRUE
53	L	G	0.588186	0.116263	0.455752	L53G	folding	TRUE
53	L	H	0.423011	0.243369	0.954005	L53H	folding	FALSE
53	L	I	0.125239	0.0278459	0.109156	L53I	folding	TRUE
53	L	K	1.03307	0.217125	0.851129	L53K	folding	TRUE
53	L	L	NA	NA	NA	NA	folding	FALSE
53	L	M	0.323103	0.0700194	0.274476	L53M	folding	TRUE
53	L	N	0.868464	0.0963771	0.377798	L53N	folding	TRUE
53	L	P	0.734314	0.0537449	0.21068	L53P	folding	TRUE
53	L	Q	0.446942	0.0812461	0.318485	L53Q	folding	TRUE
53	L	R	1.23806	0.16652	0.652759	L53R	folding	TRUE
53	L	S	0.608967	0.0118384	0.0464065	L53S	folding	TRUE
53	L	T	0.244622	0.0108099	0.0423747	L53T	folding	TRUE
53	L	V	0.148565	0.0216728	0.0849575	L53V	folding	TRUE
53	L	W	0.411881	0.100116	0.392454	L53W	folding	TRUE
53	L	Y	0.733846	0.068281	0.267661	L53Y	folding	TRUE
54	D	A	0.607769	0.0896657	0.35149	D54A	folding	TRUE
54	D	C	0.576692	0.127982	0.50169	D54C	folding	TRUE
54	D	D	NA	NA	NA	NA	folding	FALSE
54	D	E	0.0616024	0.0643908	0.252412	D54E	folding	FALSE
54	D	F	1.26246	0.103796	0.406881	D54F	folding	TRUE
54	D	G	0.503176	0.02141	0.0839271	D54G	folding	TRUE
54	D	H	0.0568838	0.144663	0.567078	D54H	folding	FALSE
54	D	I	0.598217	0.0929398	0.364324	D54I	folding	TRUE
54	D	K	-0.153272	0.13424	0.526221	D54K	folding	FALSE
54	D	L	0.879676	0.121905	0.477866	D54L	folding	TRUE
54	D	M	1.02594	0.153973	0.603574	D54M	folding	TRUE
54	D	N	0.238382	0.116665	0.457325	D54N	folding	FALSE
54	D	P	0.448345	0.0279636	0.109617	D54P	folding	TRUE
54	D	Q	0.0925992	0.0559187	0.219201	D54Q	folding	FALSE
54	D	R	0.115994	0.0432496	0.169538	D54R	folding	TRUE
54	D	S	0.177037	0.0461281	0.180822	D54S	folding	TRUE
54	D	T	0.0584406	0.0748884	0.293563	D54T	folding	FALSE
54	D	V	0.712755	0.0541922	0.212433	D54V	folding	TRUE
54	D	W	1.22354	0.0565079	0.221511	D54W	folding	TRUE
54	D	Y	0.530061	0.105344	0.412947	D54Y	folding	TRUE
55	I	A	0.306937	0.0549107	0.21525	I55A	folding	TRUE
55	I	C	0.291208	0.10014	0.392549	I55C	folding	TRUE
55	I	D	0.269355	0.123257	0.483167	I55D	folding	TRUE
55	I	E	0.326299	0.107482	0.421329	I55E	folding	TRUE
55	I	F	0.176748	0.042538	0.166749	I55F	folding	TRUE
55	I	G	0.299908	0.0957377	0.375292	I55G	folding	TRUE
55	I	H	0.420299	0.0874389	0.342761	I55H	folding	TRUE
55	I	I	NA	NA	NA	NA	folding	FALSE
55	I	K	0.599111	0.0595235	0.233332	I55K	folding	TRUE
55	I	L	0.40894	0.0234674	0.0919922	I55L	folding	TRUE
55	I	M	0.284199	0.104843	0.410983	I55M	folding	TRUE
55	I	N	0.303943	0.0549673	0.215472	I55N	folding	TRUE
55	I	P	0.399243	0.0883658	0.346394	I55P	folding	TRUE
55	I	Q	0.390667	0.138045	0.541136	I55Q	folding	TRUE
55	I	R	0.577357	0.0545851	0.213974	I55R	folding	TRUE
55	I	S	0.237855	0.0567115	0.222309	I55S	folding	TRUE
55	I	T	0.214782	0.0654595	0.256601	I55T	folding	TRUE
55	I	V	0.125735	0.0197906	0.0775791	I55V	folding	TRUE
55	I	W	0.398846	0.0287925	0.112866	I55W	folding	TRUE
55	I	Y	0.294848	0.0866959	0.339848	I55Y	folding	TRUE
56	L	A	0.0760307	0.0590724	0.231564	L56A	folding	FALSE
56	L	C	-0.0287815	0.0420579	0.164867	L56C	folding	FALSE
56	L	D	0.0373566	0.0712242	0.279199	L56D	folding	FALSE
56	L	E	0.0449514	0.0485863	0.190458	L56E	folding	FALSE
56	L	F	0.222889	0.0905436	0.354931	L56F	folding	TRUE
56	L	G	0.0276473	0.0157184	0.0616161	L56G	folding	FALSE
56	L	H	-0.0827686	0.0580694	0.227632	L56H	folding	FALSE
56	L	I	0.305616	0.477543	1.87197	L56I	folding	FALSE
56	L	K	-0.00893901	0.0777491	0.304777	L56K	folding	FALSE
56	L	L	NA	NA	NA	NA	folding	FALSE
56	L	M	0.235447	0.0446971	0.175213	L56M	folding	TRUE
56	L	N	0.107792	0.0499178	0.195678	L56N	folding	TRUE
56	L	P	0.219225	0.0128542	0.0503885	L56P	folding	TRUE
56	L	Q	-0.115682	0.0320144	0.125497	L56Q	folding	TRUE
56	L	R	-0.0851882	0.0602332	0.236114	L56R	folding	FALSE
56	L	S	0.0194984	0.0373501	0.146412	L56S	folding	FALSE
56	L	T	0.00898724	0.0690873	0.270822	L56T	folding	FALSE
56	L	V	-0.0772647	0.0219935	0.0862144	L56V	folding	TRUE
56	L	W	0.181616	0.0644767	0.252749	L56W	folding	TRUE
56	L	Y	0.0905836	0.0297705	0.1167	L56Y	folding	TRUE
57	D	A	0.418759	0.0600392	0.235354	D57A	folding	TRUE
57	D	C	0.0569975	0.089164	0.349523	D57C	folding	FALSE
57	D	D	NA	NA	NA	NA	folding	FALSE
57	D	E	0.148436	0.0417955	0.163838	D57E	folding	TRUE
57	D	F	-0.248935	0.06329	0.248097	D57F	folding	TRUE
57	D	G	0.342709	0.0294819	0.115569	D57G	folding	TRUE
57	D	H	0.00850119	0.134523	0.527331	D57H	folding	FALSE
57	D	I	-0.300301	0.183387	0.718876	D57I	folding	FALSE
57	D	K	0.810095	0.333464	1.30718	D57K	folding	TRUE
57	D	L	0.165457	0.0646497	0.253427	D57L	folding	TRUE
57	D	M	0.0606556	0.0821583	0.322061	D57M	folding	FALSE
57	D	N	0.415698	0.0178903	0.0701301	D57N	folding	TRUE
57	D	P	0.545105	0.100795	0.395117	D57P	folding	TRUE
57	D	Q	0.637728	0.408483	1.60125	D57Q	folding	FALSE
57	D	R	0.572438	0.054648	0.21422	D57R	folding	TRUE
57	D	S	0.239091	0.0149485	0.0585982	D57S	folding	TRUE
57	D	T	0.153562	0.0328598	0.12881	D57T	folding	TRUE
57	D	V	-0.362313	0.0295247	0.115737	D57V	folding	TRUE
57	D	W	0.287563	0.114226	0.447767	D57W	folding	TRUE
57	D	Y	0.124851	0.113175	0.443645	D57Y	folding	FALSE
58	T	A	0.280083	0.0445697	0.174713	T58A	folding	TRUE
58	T	C	0.122772	0.0303755	0.119072	T58C	folding	TRUE
58	T	D	0.12607	0.0410667	0.160981	T58D	folding	TRUE
58	T	E	0.269648	0.0214995	0.0842779	T58E	folding	TRUE
58	T	F	0.578289	0.0485557	0.190338	T58F	folding	TRUE
58	T	G	0.129746	0.0644812	0.252766	T58G	folding	FALSE
58	T	H	0.209308	0.10799	0.423322	T58H	folding	FALSE
58	T	I	0.223026	0.080589	0.315909	T58I	folding	TRUE
58	T	K	0.686973	0.038237	0.149889	T58K	folding	TRUE
58	T	L	0.323739	0.0103219	0.0404617	T58L	folding	TRUE
58	T	M	0.509681	0.0980327	0.384288	T58M	folding	TRUE
58	T	N	0.337748	0.135322	0.530464	T58N	folding	TRUE
58	T	P	0.205519	0.0330758	0.129657	T58P	folding	TRUE
58	T	Q	0.262547	0.0495985	0.194426	T58Q	folding	TRUE
58	T	R	0.365244	0.0587481	0.230292	T58R	folding	TRUE
58	T	S	0.247625	0.0356694	0.139824	T58S	folding	TRUE
58	T	T	NA	NA	NA	NA	folding	FALSE
58	T	V	0.1469	0.0398034	0.156029	T58V	folding	TRUE
58	T	W	0.482237	0.0681346	0.267088	T58W	folding	TRUE
58	T	Y	0.279935	0.031279	0.122614	T58Y	folding	TRUE
59	A	A	NA	NA	NA	NA	folding	FALSE
59	A	C	0.25437	0.13863	0.543431	A59C	folding	FALSE
59	A	D	0.082217	0.0393075	0.154085	A59D	folding	FALSE
59	A	E	0.26431	0.047937	0.187913	A59E	folding	TRUE
59	A	F	0.409616	0.086688	0.339817	A59F	folding	TRUE
59	A	G	0.0549748	0.0448075	0.175646	A59G	folding	FALSE
59	A	H	0.123697	0.0645444	0.253014	A59H	folding	FALSE
59	A	I	0.531251	0.083446	0.327108	A59I	folding	TRUE
59	A	K	0.327924	0.114327	0.44816	A59K	folding	TRUE
59	A	L	0.6446	0.0513219	0.201182	A59L	folding	TRUE
59	A	M	0.371213	0.0961237	0.376805	A59M	folding	TRUE
59	A	N	0.0948587	0.0755082	0.295992	A59N	folding	FALSE
59	A	P	0.117633	0.0395276	0.154948	A59P	folding	TRUE
59	A	Q	0.188948	0.0894408	0.350608	A59Q	folding	FALSE
59	A	R	0.0807554	0.032977	0.12927	A59R	folding	TRUE
59	A	S	0.0558002	0.0511628	0.200558	A59S	folding	FALSE
59	A	T	0.0434105	0.0353102	0.138416	A59T	folding	FALSE
59	A	V	0.305678	0.0682197	0.267421	A59V	folding	TRUE
59	A	W	0.60042	0.0596895	0.233983	A59W	folding	TRUE
59	A	Y	0.477268	0.0866378	0.33962	A59Y	folding	TRUE
60	G	A	0.367738	0.0380187	0.149033	G60A	folding	TRUE
60	G	C	0.38599	0.0360412	0.141281	G60C	folding	TRUE
60	G	D	0.0839437	0.0569828	0.223373	G60D	folding	FALSE
60	G	E	0.109482	0.0427373	0.16753	G60E	folding	TRUE
60	G	F	0.879885	0.111813	0.438306	G60F	folding	TRUE
60	G	G	NA	NA	NA	NA	folding	FALSE
60	G	H	0.260136	0.0422965	0.165802	G60H	folding	TRUE
60	G	I	1.08229	0.247955	0.971983	G60I	folding	TRUE
60	G	K	0.226205	0.0221061	0.0866561	G60K	folding	TRUE
60	G	L	0.805792	0.0775499	0.303996	G60L	folding	TRUE
60	G	M	0.463491	0.0879818	0.344889	G60M	folding	TRUE
60	G	N	0.102432	0.0477841	0.187314	G60N	folding	TRUE
60	G	P	0.0213795	0.0333331	0.130666	G60P	folding	FALSE
60	G	Q	0.76964	0.089136	0.349413	G60Q	folding	TRUE
60	G	R	0.293702	0.0163858	0.0642324	G60R	folding	TRUE
60	G	S	0.340121	0.0196655	0.0770886	G60S	folding	TRUE
60	G	T	0.357704	0.0482948	0.189316	G60T	folding	TRUE
60	G	V	0.449469	0.0489475	0.191874	G60V	folding	TRUE
60	G	W	0.575789	0.0196331	0.0769617	G60W	folding	TRUE
60	G	Y	0.580463	0.0997619	0.391067	G60Y	folding	TRUE
61	Q	A	0.193444	0.0297296	0.11654	Q61A	folding	TRUE
61	Q	C	0.250527	0.0641321	0.251398	Q61C	folding	TRUE
61	Q	D	0.141464	0.0584953	0.229302	Q61D	folding	TRUE
61	Q	E	0.0756958	0.0671512	0.263233	Q61E	folding	FALSE
61	Q	F	0.435647	0.0667501	0.261661	Q61F	folding	TRUE
61	Q	G	0.13151	0.0240577	0.0943061	Q61G	folding	TRUE
61	Q	H	0.334174	0.0880136	0.345013	Q61H	folding	TRUE
61	Q	I	0.368812	0.0318292	0.124771	Q61I	folding	TRUE
61	Q	K	0.342771	0.0216749	0.0849655	Q61K	folding	TRUE
61	Q	L	0.240166	0.00881973	0.0345733	Q61L	folding	TRUE
61	Q	M	0.219033	0.110842	0.4345	Q61M	folding	FALSE
61	Q	N	0.329182	0.0668718	0.262138	Q61N	folding	TRUE
61	Q	P	0.19797	0.038594	0.151288	Q61P	folding	TRUE
61	Q	Q	NA	NA	NA	NA	folding	FALSE
61	Q	R	0.345781	0.0162836	0.0638317	Q61R	folding	TRUE
61	Q	S	0.155487	0.021213	0.083155	Q61S	folding	TRUE
61	Q	T	-0.000310035	0.0148097	0.058054	Q61T	folding	FALSE
61	Q	V	0.202705	0.0115111	0.0451236	Q61V	folding	TRUE
61	Q	W	0.519515	0.0792203	0.310543	Q61W	folding	TRUE
61	Q	Y	0.591849	0.0273049	0.107035	Q61Y	folding	TRUE
62	E	A	0.3454	0.0321788	0.126141	E62A	folding	TRUE
62	E	C	0.266694	0.0398212	0.156099	E62C	folding	TRUE
62	E	D	0.118095	0.062133	0.243561	E62D	folding	FALSE
62	E	E	NA	NA	NA	NA	folding	FALSE
62	E	F	0.519597	0.0667677	0.26173	E62F	folding	TRUE
62	E	G	0.13135	0.0235635	0.0923691	E62G	folding	TRUE
62	E	H	0.266493	0.0666768	0.261373	E62H	folding	TRUE
62	E	I	0.343343	0.0872014	0.34183	E62I	folding	TRUE
62	E	K	0.495433	0.124782	0.489147	E62K	folding	TRUE
62	E	L	0.538937	0.0431016	0.168958	E62L	folding	TRUE
62	E	M	0.330359	0.163402	0.640535	E62M	folding	FALSE
62	E	N	0.325773	0.0565894	0.221831	E62N	folding	TRUE
62	E	P	0.220455	0.0316501	0.124068	E62P	folding	TRUE
62	E	Q	0.368192	0.0217421	0.0852288	E62Q	folding	TRUE
62	E	R	0.373061	0.0403088	0.158011	E62R	folding	TRUE
62	E	S	0.248904	0.0298859	0.117153	E62S	folding	TRUE
62	E	T	0.328728	0.0319627	0.125294	E62T	folding	TRUE
62	E	V	0.258983	0.025888	0.101481	E62V	folding	TRUE
62	E	W	0.562888	0.118872	0.46598	E62W	folding	TRUE
62	E	Y	0.403853	0.0522634	0.204872	E62Y	folding	TRUE
63	E	A	0.742814	0.0396281	0.155342	E63A	folding	TRUE
63	E	C	0.555053	0.0815243	0.319575	E63C	folding	TRUE
63	E	D	0.0471187	0.0501457	0.196571	E63D	folding	FALSE
63	E	E	NA	NA	NA	NA	folding	FALSE
63	E	F	0.880803	0.0560607	0.219758	E63F	folding	TRUE
63	E	G	0.208677	0.0278078	0.109007	E63G	folding	TRUE
63	E	H	0.431842	0.0971938	0.381	E63H	folding	TRUE
63	E	I	1.24568	0.193532	0.758646	E63I	folding	TRUE
63	E	K	0.35703	0.0731639	0.286802	E63K	folding	TRUE
63	E	L	0.956267	0.0290599	0.113915	E63L	folding	TRUE
63	E	M	0.597292	0.0372316	0.145948	E63M	folding	TRUE
63	E	N	0.182315	0.0828812	0.324894	E63N	folding	TRUE
63	E	P	0.220257	0.0486524	0.190717	E63P	folding	TRUE
63	E	Q	0.317612	0.024229	0.0949777	E63Q	folding	TRUE
63	E	R	0.482911	0.0484485	0.189918	E63R	folding	TRUE
63	E	S	0.282425	0.0220135	0.0862929	E63S	folding	TRUE
63	E	T	0.429468	0.0713436	0.279667	E63T	folding	TRUE
63	E	V	0.61633	0.00983207	0.0385417	E63V	folding	TRUE
63	E	W	0.846565	0.110122	0.431677	E63W	folding	TRUE
63	E	Y	0.628426	0.0857329	0.336073	E63Y	folding	TRUE
64	Y	A	-0.147046	0.0221677	0.0868975	Y64A	folding	TRUE
64	Y	C	0.10325	0.0554803	0.217483	Y64C	folding	FALSE
64	Y	D	-0.19833	0.0279186	0.109441	Y64D	folding	TRUE
64	Y	E	-0.127188	0.0623761	0.244514	Y64E	folding	FALSE
64	Y	F	0.241192	0.0115797	0.0453925	Y64F	folding	TRUE
64	Y	G	-0.101347	0.0381103	0.149392	Y64G	folding	TRUE
64	Y	H	0.064488	0.0370053	0.145061	Y64H	folding	FALSE
64	Y	I	0.199139	0.0534773	0.209631	Y64I	folding	TRUE
64	Y	K	0.0844847	0.126315	0.495155	Y64K	folding	FALSE
64	Y	L	0.326475	0.0444682	0.174315	Y64L	folding	TRUE
64	Y	M	0.164444	0.0434466	0.170311	Y64M	folding	TRUE
64	Y	N	-0.0888517	0.0761787	0.29862	Y64N	folding	FALSE
64	Y	P	-0.0759258	0.0393873	0.154398	Y64P	folding	FALSE
64	Y	Q	0.0152458	0.113982	0.446811	Y64Q	folding	FALSE
64	Y	R	0.135041	0.0522358	0.204764	Y64R	folding	TRUE
64	Y	S	-0.0639016	0.0345166	0.135305	Y64S	folding	FALSE
64	Y	T	-0.0789179	0.0412378	0.161652	Y64T	folding	FALSE
64	Y	V	0.0950568	0.0567743	0.222555	Y64V	folding	FALSE
64	Y	W	0.389301	0.0415019	0.162687	Y64W	folding	TRUE
64	Y	Y	NA	NA	NA	NA	folding	FALSE
65	S	A	0.322676	0.0904736	0.354657	S65A	folding	TRUE
65	S	C	0.23506	0.0672218	0.26351	S65C	folding	TRUE
65	S	D	0.116081	0.0901945	0.353563	S65D	folding	FALSE
65	S	E	-0.00720778	0.0875339	0.343133	S65E	folding	FALSE
65	S	F	0.631387	0.141324	0.553992	S65F	folding	TRUE
65	S	G	0.0436076	0.0377939	0.148152	S65G	folding	FALSE
65	S	H	0.561496	0.127521	0.499884	S65H	folding	TRUE
65	S	I	0.519704	0.137279	0.538135	S65I	folding	TRUE
65	S	K	0.43278	0.122042	0.478404	S65K	folding	TRUE
65	S	L	0.512671	0.102633	0.402321	S65L	folding	TRUE
65	S	M	0.467834	0.0798223	0.312903	S65M	folding	TRUE
65	S	N	0.0213436	0.223282	0.875264	S65N	folding	FALSE
65	S	P	0.0794676	0.078934	0.309421	S65P	folding	FALSE
65	S	Q	0.328679	0.0855695	0.335432	S65Q	folding	TRUE
65	S	R	0.48887	0.0387326	0.151832	S65R	folding	TRUE
65	S	S	NA	NA	NA	NA	folding	FALSE
65	S	T	0.37536	0.158377	0.620837	S65T	folding	TRUE
65	S	V	0.334106	0.0949444	0.372182	S65V	folding	TRUE
65	S	W	0.451073	0.10004	0.392157	S65W	folding	TRUE
65	S	Y	0.524636	0.0818759	0.320953	S65Y	folding	TRUE
66	A	A	NA	NA	NA	NA	folding	FALSE
66	A	C	0.380748	0.0888091	0.348132	A66C	folding	TRUE
66	A	D	0.128864	0.0658418	0.2581	A66D	folding	FALSE
66	A	E	0.0940491	0.0943758	0.369953	A66E	folding	FALSE
66	A	F	0.557355	0.111303	0.436308	A66F	folding	TRUE
66	A	G	0.273545	0.114406	0.448473	A66G	folding	TRUE
66	A	H	0.352291	0.106027	0.415626	A66H	folding	TRUE
66	A	I	0.152058	0.125336	0.491317	A66I	folding	FALSE
66	A	K	0.409472	0.0808637	0.316986	A66K	folding	TRUE
66	A	L	0.365649	0.0745444	0.292214	A66L	folding	TRUE
66	A	M	0.422998	0.15601	0.611558	A66M	folding	TRUE
66	A	N	0.467323	0.159992	0.627168	A66N	folding	TRUE
66	A	P	-0.0303552	0.0116619	0.0457147	A66P	folding	TRUE
66	A	Q	0.303087	0.158989	0.623238	A66Q	folding	FALSE
66	A	R	0.645329	0.0623115	0.244261	A66R	folding	TRUE
66	A	S	0.128584	0.0497455	0.195002	A66S	folding	TRUE
66	A	T	0.277158	0.0960983	0.376705	A66T	folding	TRUE
66	A	V	0.125946	0.0929239	0.364262	A66V	folding	FALSE
66	A	W	0.620541	0.362229	1.41994	A66W	folding	FALSE
66	A	Y	0.285325	0.0789432	0.309457	A66Y	folding	TRUE
67	M	A	0.0568233	0.170193	0.667158	M67A	folding	FALSE
67	M	C	0.270199	0.104386	0.409193	M67C	folding	TRUE
67	M	D	-0.239774	0.160247	0.628167	M67D	folding	FALSE
67	M	E	0.0445771	0.126004	0.493934	M67E	folding	FALSE
67	M	F	0.390031	0.151462	0.593731	M67F	folding	TRUE
67	M	G	0.0459527	0.0588562	0.230716	M67G	folding	FALSE
67	M	H	0.0768113	0.163273	0.640029	M67H	folding	FALSE
67	M	I	0.156103	0.109415	0.428907	M67I	folding	FALSE
67	M	K	0.180621	0.0570543	0.223653	M67K	folding	TRUE
67	M	L	0.208061	0.0859517	0.336931	M67L	folding	TRUE
67	M	M	NA	NA	NA	NA	folding	FALSE
67	M	N	0.194336	0.153709	0.602541	M67N	folding	FALSE
67	M	P	0.0915069	0.194761	0.763465	M67P	folding	FALSE
67	M	Q	0.134836	0.132204	0.518241	M67Q	folding	FALSE
67	M	R	0.265653	0.0998859	0.391553	M67R	folding	TRUE
67	M	S	-0.0156815	0.0403419	0.15814	M67S	folding	FALSE
67	M	T	-0.0319923	0.121645	0.476847	M67T	folding	FALSE
67	M	V	0.271923	0.103809	0.40693	M67V	folding	TRUE
67	M	W	0.699468	0.0959732	0.376215	M67W	folding	TRUE
67	M	Y	0.448449	0.227709	0.89262	M67Y	folding	FALSE
68	R	A	0.138267	0.124334	0.487388	R68A	folding	FALSE
68	R	C	0.401103	0.127207	0.498651	R68C	folding	TRUE
68	R	D	-0.00706988	0.212451	0.83281	R68D	folding	FALSE
68	R	E	-0.15397	0.187697	0.735774	R68E	folding	FALSE
68	R	F	0.579539	0.228618	0.896181	R68F	folding	TRUE
68	R	G	0.157791	0.0692643	0.271516	R68G	folding	TRUE
68	R	H	0.267922	0.17678	0.692976	R68H	folding	FALSE
68	R	I	0.881206	0.20215	0.792426	R68I	folding	TRUE
68	R	K	0.140811	0.0974536	0.382018	R68K	folding	FALSE
68	R	L	0.499331	0.148724	0.582997	R68L	folding	TRUE
68	R	M	0.0743655	0.118467	0.464389	R68M	folding	FALSE
68	R	N	-0.130998	0.127633	0.500321	R68N	folding	FALSE
68	R	P	0.0517299	0.119012	0.466527	R68P	folding	FALSE
68	R	Q	0.0518153	0.0905045	0.354778	R68Q	folding	FALSE
68	R	R	NA	NA	NA	NA	folding	FALSE
68	R	S	0.121864	0.078726	0.308606	R68S	folding	FALSE
68	R	T	0.168127	0.110406	0.432791	R68T	folding	FALSE
68	R	V	0.293846	0.0694964	0.272426	R68V	folding	TRUE
68	R	W	0.195667	0.11319	0.443706	R68W	folding	FALSE
68	R	Y	0.45977	0.104989	0.411558	R68Y	folding	TRUE
69	D	A	0.488502	0.120765	0.473399	D69A	folding	TRUE
69	D	C	1.03352	0.25071	0.982784	D69C	folding	TRUE
69	D	D	NA	NA	NA	NA	folding	FALSE
69	D	E	0.383352	0.0956317	0.374876	D69E	folding	TRUE
69	D	F	1.50108	0.201499	0.789876	D69F	folding	TRUE
69	D	G	0.615237	0.0743024	0.291266	D69G	folding	TRUE
69	D	H	0.743618	0.14083	0.552052	D69H	folding	TRUE
69	D	I	1.84683	0.307187	1.20417	D69I	folding	TRUE
69	D	K	0.463781	0.0832299	0.326261	D69K	folding	TRUE
69	D	L	1.35163	0.165164	0.647444	D69L	folding	TRUE
69	D	M	0.930751	0.164764	0.645875	D69M	folding	TRUE
69	D	N	0.615865	0.116351	0.456096	D69N	folding	TRUE
69	D	P	0.46113	0.0655315	0.256883	D69P	folding	TRUE
69	D	Q	0.5452	0.208695	0.818083	D69Q	folding	TRUE
69	D	R	0.744726	0.0766696	0.300545	D69R	folding	TRUE
69	D	S	0.564999	0.0392524	0.15387	D69S	folding	TRUE
69	D	T	0.688224	0.0803461	0.314957	D69T	folding	TRUE
69	D	V	1.37059	0.130721	0.512427	D69V	folding	TRUE
69	D	W	1.38955	0.259356	1.01668	D69W	folding	TRUE
69	D	Y	0.925557	0.10346	0.405565	D69Y	folding	TRUE
70	Q	A	0.644571	0.111851	0.438454	Q70A	folding	TRUE
70	Q	C	0.500849	0.142056	0.556858	Q70C	folding	TRUE
70	Q	D	-0.189529	0.160275	0.628278	Q70D	folding	FALSE
70	Q	E	-0.0341082	0.13776	0.540019	Q70E	folding	FALSE
70	Q	F	0.807827	0.251866	0.987314	Q70F	folding	TRUE
70	Q	G	0.434561	0.117621	0.461073	Q70G	folding	TRUE
70	Q	H	0.318802	0.133922	0.524976	Q70H	folding	TRUE
70	Q	I	0.42778	0.108074	0.423649	Q70I	folding	TRUE
70	Q	K	-0.0335018	0.0629708	0.246846	Q70K	folding	FALSE
70	Q	L	0.512769	0.0810132	0.317572	Q70L	folding	TRUE
70	Q	M	0.756734	0.156295	0.612675	Q70M	folding	TRUE
70	Q	N	0.204496	0.102939	0.403523	Q70N	folding	FALSE
70	Q	P	0.254862	0.0684725	0.268412	Q70P	folding	TRUE
70	Q	Q	NA	NA	NA	NA	folding	FALSE
70	Q	R	0.24814	0.0585067	0.229346	Q70R	folding	TRUE
70	Q	S	0.378204	0.0790697	0.309953	Q70S	folding	TRUE
70	Q	T	0.592727	0.0934593	0.366361	Q70T	folding	TRUE
70	Q	V	0.820044	0.0887383	0.347854	Q70V	folding	TRUE
70	Q	W	0.471729	0.123191	0.48291	Q70W	folding	TRUE
70	Q	Y	0.634985	0.112105	0.439451	Q70Y	folding	TRUE
71	Y	A	0.155156	0.128058	0.501987	Y71A	folding	FALSE
71	Y	C	0.403638	0.0891978	0.349655	Y71C	folding	TRUE
71	Y	D	0.126417	0.080332	0.314901	Y71D	folding	FALSE
71	Y	E	0.00858177	0.157814	0.618632	Y71E	folding	FALSE
71	Y	F	0.163689	0.0107236	0.0420364	Y71F	folding	TRUE
71	Y	G	0.101818	0.069958	0.274235	Y71G	folding	FALSE
71	Y	H	0.267103	0.193744	0.759477	Y71H	folding	FALSE
71	Y	I	0.00207966	0.130852	0.512938	Y71I	folding	FALSE
71	Y	K	0.232453	0.14295	0.560362	Y71K	folding	FALSE
71	Y	L	0.296637	0.0883763	0.346435	Y71L	folding	TRUE
71	Y	M	0.0234306	0.185865	0.728592	Y71M	folding	FALSE
71	Y	N	0.0660402	0.122183	0.478957	Y71N	folding	FALSE
71	Y	P	0.229445	0.0750498	0.294195	Y71P	folding	TRUE
71	Y	Q	-0.0717963	0.11531	0.452016	Y71Q	folding	FALSE
71	Y	R	0.34479	0.11405	0.447077	Y71R	folding	TRUE
71	Y	S	0.184827	0.101514	0.397936	Y71S	folding	FALSE
71	Y	T	-0.0739113	0.107992	0.423328	Y71T	folding	FALSE
71	Y	V	0.13023	0.0677059	0.265407	Y71V	folding	FALSE
71	Y	W	0.402134	0.0775089	0.303835	Y71W	folding	TRUE
71	Y	Y	NA	NA	NA	NA	folding	FALSE
72	M	A	0.271724	0.0738934	0.289662	M72A	folding	TRUE
72	M	C	0.32198	0.085762	0.336187	M72C	folding	TRUE
72	M	D	0.428937	0.158685	0.622044	M72D	folding	TRUE
72	M	E	0.339901	0.0486702	0.190787	M72E	folding	TRUE
72	M	F	0.117267	0.0735198	0.288197	M72F	folding	FALSE
72	M	G	0.222375	0.00938298	0.0367813	M72G	folding	TRUE
72	M	H	0.397075	0.0942257	0.369365	M72H	folding	TRUE
72	M	I	0.101156	0.0694752	0.272343	M72I	folding	FALSE
72	M	K	0.471503	0.204644	0.802204	M72K	folding	TRUE
72	M	L	0.196802	0.0492124	0.192913	M72L	folding	TRUE
72	M	M	NA	NA	NA	NA	folding	FALSE
72	M	N	0.558126	0.0796405	0.312191	M72N	folding	TRUE
72	M	P	0.282705	0.0925285	0.362712	M72P	folding	TRUE
72	M	Q	0.447961	0.0357206	0.140025	M72Q	folding	TRUE
72	M	R	0.56781	0.0370156	0.145101	M72R	folding	TRUE
72	M	S	0.42654	0.0356709	0.13983	M72S	folding	TRUE
72	M	T	0.298316	0.0830562	0.32558	M72T	folding	TRUE
72	M	V	0.351149	0.0766631	0.30052	M72V	folding	TRUE
72	M	W	0.456496	0.0956352	0.37489	M72W	folding	TRUE
72	M	Y	0.290964	0.0807104	0.316385	M72Y	folding	TRUE
73	R	A	0.16138	0.0392598	0.153898	R73A	folding	TRUE
73	R	C	0.291766	0.0859242	0.336823	R73C	folding	TRUE
73	R	D	0.133698	0.10471	0.410463	R73D	folding	FALSE
73	R	E	0.0194953	0.0473261	0.185518	R73E	folding	FALSE
73	R	F	0.730769	0.103927	0.407393	R73F	folding	TRUE
73	R	G	0.101577	0.0641564	0.251493	R73G	folding	FALSE
73	R	H	0.485164	0.15303	0.599877	R73H	folding	TRUE
73	R	I	0.56492	0.149822	0.587302	R73I	folding	TRUE
73	R	K	0.237709	0.0483122	0.189384	R73K	folding	TRUE
73	R	L	0.39216	0.0433003	0.169737	R73L	folding	TRUE
73	R	M	0.350363	0.0471692	0.184903	R73M	folding	TRUE
73	R	N	0.339294	0.18516	0.725828	R73N	folding	FALSE
73	R	P	0.430077	0.0757188	0.296818	R73P	folding	TRUE
73	R	Q	0.119106	0.0691116	0.270918	R73Q	folding	FALSE
73	R	R	NA	NA	NA	NA	folding	FALSE
73	R	S	0.12673	0.0284445	0.111503	R73S	folding	TRUE
73	R	T	0.215681	0.0778135	0.305029	R73T	folding	TRUE
73	R	V	0.473725	0.0419694	0.16452	R73V	folding	TRUE
73	R	W	0.448605	0.118234	0.463478	R73W	folding	TRUE
73	R	Y	0.514576	0.111569	0.437349	R73Y	folding	TRUE
74	T	A	0.0608249	0.062179	0.243742	T74A	folding	FALSE
74	T	C	0.191936	0.0811903	0.318266	T74C	folding	TRUE
74	T	D	-0.100418	0.0761858	0.298648	T74D	folding	FALSE
74	T	E	-0.111513	0.101077	0.396222	T74E	folding	FALSE
74	T	F	0.291715	0.0707567	0.277366	T74F	folding	TRUE
74	T	G	0.14786	0.0471733	0.184919	T74G	folding	TRUE
74	T	H	0.147874	0.0813763	0.318995	T74H	folding	FALSE
74	T	I	0.247333	0.0515458	0.20206	T74I	folding	TRUE
74	T	K	0.249142	0.165952	0.650532	T74K	folding	FALSE
74	T	L	0.347644	0.0483054	0.189357	T74L	folding	TRUE
74	T	M	0.0317207	0.0966672	0.378935	T74M	folding	FALSE
74	T	N	0.051575	0.0698752	0.273911	T74N	folding	FALSE
74	T	P	0.528244	0.0743798	0.291569	T74P	folding	TRUE
74	T	Q	0.0258868	0.0770936	0.302207	T74Q	folding	FALSE
74	T	R	0.26816	0.0520239	0.203934	T74R	folding	TRUE
74	T	S	0.114389	0.0500851	0.196334	T74S	folding	TRUE
74	T	T	NA	NA	NA	NA	folding	FALSE
74	T	V	0.423792	0.105479	0.413479	T74V	folding	TRUE
74	T	W	0.233963	0.0648195	0.254092	T74W	folding	TRUE
74	T	Y	0.276966	0.0584234	0.22902	T74Y	folding	TRUE
75	G	A	-0.51397	0.074229	0.290978	G75A	folding	TRUE
75	G	C	-0.154978	0.124038	0.486229	G75C	folding	FALSE
75	G	D	0.879735	0.0854166	0.334833	G75D	folding	TRUE
75	G	E	0.627684	0.132531	0.51952	G75E	folding	TRUE
75	G	F	0.269046	0.0902738	0.353873	G75F	folding	TRUE
75	G	G	NA	NA	NA	NA	folding	FALSE
75	G	H	0.243382	0.2447	0.959226	G75H	folding	FALSE
75	G	I	0.0307554	0.104523	0.40973	G75I	folding	FALSE
75	G	K	0.946616	0.134049	0.525471	G75K	folding	TRUE
75	G	L	0.566545	0.0376607	0.14763	G75L	folding	TRUE
75	G	M	0.33512	0.111105	0.43553	G75M	folding	TRUE
75	G	N	0.437845	0.0978862	0.383714	G75N	folding	TRUE
75	G	P	0.399929	0.0899162	0.352472	G75P	folding	TRUE
75	G	Q	0.598452	0.0476403	0.18675	G75Q	folding	TRUE
75	G	R	0.435809	0.0593933	0.232822	G75R	folding	TRUE
75	G	S	0.168953	0.031466	0.123347	G75S	folding	TRUE
75	G	T	0.0801169	0.111295	0.436277	G75T	folding	FALSE
75	G	V	-0.223936	0.0593382	0.232606	G75V	folding	TRUE
75	G	W	0.352507	0.0531256	0.208252	G75W	folding	TRUE
75	G	Y	0.0696183	0.115447	0.452551	G75Y	folding	FALSE
76	E	A	0.0298592	0.0519876	0.203791	E76A	folding	FALSE
76	E	C	-0.171681	0.109582	0.42956	E76C	folding	FALSE
76	E	D	-0.471286	0.0687736	0.269593	E76D	folding	TRUE
76	E	E	NA	NA	NA	NA	folding	FALSE
76	E	F	0.154917	0.095903	0.37594	E76F	folding	FALSE
76	E	G	0.510405	0.0683405	0.267895	E76G	folding	TRUE
76	E	H	-0.0885392	0.096773	0.37935	E76H	folding	FALSE
76	E	I	-0.0996387	0.0646976	0.253615	E76I	folding	FALSE
76	E	K	0.382285	0.0781397	0.306308	E76K	folding	TRUE
76	E	L	-0.119951	0.0512528	0.200911	E76L	folding	TRUE
76	E	M	-0.061919	0.0392503	0.153861	E76M	folding	FALSE
76	E	N	0.305531	0.115726	0.453646	E76N	folding	TRUE
76	E	P	1.35174	0.146281	0.573422	E76P	folding	TRUE
76	E	Q	0.218962	0.0957361	0.375286	E76Q	folding	TRUE
76	E	R	0.655051	0.0321983	0.126217	E76R	folding	TRUE
76	E	S	0.231695	0.0294755	0.115544	E76S	folding	TRUE
76	E	T	0.0520194	0.0587924	0.230466	E76T	folding	FALSE
76	E	V	-0.290577	0.0523411	0.205177	E76V	folding	TRUE
76	E	W	-0.131452	0.0931823	0.365275	E76W	folding	FALSE
76	E	Y	0.155711	0.150201	0.588787	E76Y	folding	FALSE
77	G	A	0.153643	0.0656442	0.257325	G77A	folding	TRUE
77	G	C	0.435359	0.12503	0.490119	G77C	folding	TRUE
77	G	D	2.43893	0.385421	1.51085	G77D	folding	TRUE
77	G	E	2.06487	0.445261	1.74542	G77E	folding	TRUE
77	G	F	0.308288	0.141901	0.556252	G77F	folding	TRUE
77	G	G	NA	NA	NA	NA	folding	FALSE
77	G	H	1.49141	0.261266	1.02416	G77H	folding	TRUE
77	G	I	0.216857	0.102194	0.400601	G77I	folding	TRUE
77	G	K	2.53821	0.199676	0.782731	G77K	folding	TRUE
77	G	L	0.306577	0.0523829	0.205341	G77L	folding	TRUE
77	G	M	0.365223	0.101596	0.398258	G77M	folding	TRUE
77	G	N	1.85957	0.248316	0.9734	G77N	folding	TRUE
77	G	P	2.06526	0.28985	1.13621	G77P	folding	TRUE
77	G	Q	1.91013	0.253251	0.992743	G77Q	folding	TRUE
77	G	R	2.20132	0.243024	0.952654	G77R	folding	TRUE
77	G	S	1.27271	0.154308	0.604887	G77S	folding	TRUE
77	G	T	1.54065	0.195292	0.765543	G77T	folding	TRUE
77	G	V	0.192479	0.0767819	0.300985	G77V	folding	TRUE
77	G	W	1.6234	0.193557	0.758743	G77W	folding	TRUE
77	G	Y	0.598432	0.124829	0.489332	G77Y	folding	TRUE
78	F	A	1.30921	0.100153	0.392598	F78A	folding	TRUE
78	F	C	0.768681	0.040342	0.158141	F78C	folding	TRUE
78	F	D	2.37588	0.339138	1.32942	F78D	folding	TRUE
78	F	E	1.92661	0.289289	1.13401	F78E	folding	TRUE
78	F	F	NA	NA	NA	NA	folding	FALSE
78	F	G	1.99479	0.396161	1.55295	F78G	folding	TRUE
78	F	H	1.51527	0.199515	0.782099	F78H	folding	TRUE
78	F	I	0.213699	0.0944161	0.370111	F78I	folding	TRUE
78	F	K	NA	NA	NA	NA	folding	FALSE
78	F	L	0.552634	0.0545991	0.214028	F78L	folding	TRUE
78	F	M	1.07691	0.220229	0.863297	F78M	folding	TRUE
78	F	N	2.0197	0.298063	1.16841	F78N	folding	TRUE
78	F	P	2.88143	0.459954	1.80302	F78P	folding	TRUE
78	F	Q	2.13676	0.229065	0.897936	F78Q	folding	TRUE
78	F	R	1.41692	0.0731733	0.286839	F78R	folding	TRUE
78	F	S	1.21205	0.0508928	0.1995	F78S	folding	TRUE
78	F	T	1.06249	0.107374	0.420906	F78T	folding	TRUE
78	F	V	0.188221	0.0622518	0.244027	F78V	folding	TRUE
78	F	W	0.781347	0.0172047	0.0674425	F78W	folding	TRUE
78	F	Y	0.377294	0.101765	0.39892	F78Y	folding	TRUE
79	L	A	0.948353	0.0616137	0.241526	L79A	folding	TRUE
79	L	C	1.03267	0.156015	0.611577	L79C	folding	TRUE
79	L	D	2.25275	0.305524	1.19765	L79D	folding	TRUE
79	L	E	2.45029	0.325655	1.27657	L79E	folding	TRUE
79	L	F	0.421617	0.0910833	0.357047	L79F	folding	TRUE
79	L	G	1.98855	0.378275	1.48284	L79G	folding	TRUE
79	L	H	0.986062	0.113498	0.444912	L79H	folding	TRUE
79	L	I	0.129322	0.049426	0.19375	L79I	folding	TRUE
79	L	K	2.52914	0.2157	0.845546	L79K	folding	TRUE
79	L	L	NA	NA	NA	NA	folding	FALSE
79	L	M	0.348674	0.129128	0.50618	L79M	folding	TRUE
79	L	N	2.97346	0.329786	1.29276	L79N	folding	TRUE
79	L	P	0.88545	0.137177	0.537733	L79P	folding	TRUE
79	L	Q	1.95071	0.191072	0.749002	L79Q	folding	TRUE
79	L	R	2.25707	0.480849	1.88493	L79R	folding	TRUE
79	L	S	1.87221	0.285682	1.11987	L79S	folding	TRUE
79	L	T	2.31675	0.346767	1.35933	L79T	folding	TRUE
79	L	V	0.277778	0.0636243	0.249407	L79V	folding	TRUE
79	L	W	1.5571	0.209345	0.820633	L79W	folding	TRUE
79	L	Y	1.43914	0.149763	0.58707	L79Y	folding	TRUE
80	C	A	0.762177	0.0520045	0.203858	C80A	folding	TRUE
80	C	C	NA	NA	NA	NA	folding	FALSE
80	C	D	1.44552	0.211816	0.830319	C80D	folding	TRUE
80	C	E	1.10105	0.0900446	0.352975	C80E	folding	TRUE
80	C	F	-0.107845	0.0914471	0.358473	C80F	folding	FALSE
80	C	G	0.878849	0.0515853	0.202214	C80G	folding	TRUE
80	C	H	1.0085	0.168003	0.65857	C80H	folding	TRUE
80	C	I	-0.137509	0.131469	0.515357	C80I	folding	FALSE
80	C	K	1.28455	0.133299	0.522532	C80K	folding	TRUE
80	C	L	-0.081108	0.0367042	0.14388	C80L	folding	TRUE
80	C	M	0.0342579	0.0611733	0.239799	C80M	folding	FALSE
80	C	N	1.09332	0.221392	0.867858	C80N	folding	TRUE
80	C	P	1.49092	0.284292	1.11443	C80P	folding	TRUE
80	C	Q	1.13448	0.258299	1.01253	C80Q	folding	TRUE
80	C	R	1.29533	0.122184	0.478962	C80R	folding	TRUE
80	C	S	1.12323	0.0502195	0.196861	C80S	folding	TRUE
80	C	T	0.914665	0.137765	0.540038	C80T	folding	TRUE
80	C	V	-0.167927	0.0528946	0.207347	C80V	folding	TRUE
80	C	W	0.484986	0.104323	0.408947	C80W	folding	TRUE
80	C	Y	0.119469	0.0868427	0.340423	C80Y	folding	FALSE
81	V	A	0.57891	0.039411	0.154491	V81A	folding	TRUE
81	V	C	0.287949	0.0926342	0.363126	V81C	folding	TRUE
81	V	D	1.96177	0.322308	1.26345	V81D	folding	TRUE
81	V	E	0.889766	0.119735	0.469362	V81E	folding	TRUE
81	V	F	0.208955	0.182437	0.715153	V81F	folding	FALSE
81	V	G	1.10863	0.0345	0.13524	V81G	folding	TRUE
81	V	H	1.33794	0.253873	0.995183	V81H	folding	TRUE
81	V	I	0.368451	0.0944096	0.370086	V81I	folding	TRUE
81	V	K	2.0691	0.242433	0.950337	V81K	folding	TRUE
81	V	L	0.254571	0.0883893	0.346486	V81L	folding	TRUE
81	V	M	0.149177	0.141133	0.553241	V81M	folding	FALSE
81	V	N	0.768758	0.102854	0.403188	V81N	folding	TRUE
81	V	P	0.998989	0.0857397	0.3361	V81P	folding	TRUE
81	V	Q	0.855443	0.157088	0.615787	V81Q	folding	TRUE
81	V	R	1.88415	0.412856	1.61839	V81R	folding	TRUE
81	V	S	0.877415	0.145619	0.570826	V81S	folding	TRUE
81	V	T	0.538131	0.05566	0.218187	V81T	folding	TRUE
81	V	V	NA	NA	NA	NA	folding	FALSE
81	V	W	2.66874	0.36813	1.44307	V81W	folding	TRUE
81	V	Y	1.67212	0.208599	0.817708	V81Y	folding	TRUE
82	F	A	0.134802	0.0529749	0.207662	F82A	folding	TRUE
82	F	C	0.0545334	0.0638775	0.2504	F82C	folding	FALSE
82	F	D	1.65335	0.31046	1.217	F82D	folding	TRUE
82	F	E	1.5683	0.128079	0.50207	F82E	folding	TRUE
82	F	F	NA	NA	NA	NA	folding	FALSE
82	F	G	-0.161311	0.0652504	0.255782	F82G	folding	TRUE
82	F	H	0.428039	0.0527914	0.206942	F82H	folding	TRUE
82	F	I	0.537706	0.0642214	0.251748	F82I	folding	TRUE
82	F	K	1.61081	0.221973	0.870133	F82K	folding	TRUE
82	F	L	0.372867	0.0441124	0.172921	F82L	folding	TRUE
82	F	M	-0.063683	0.0748691	0.293487	F82M	folding	FALSE
82	F	N	1.12373	0.110318	0.432448	F82N	folding	TRUE
82	F	P	1.85234	0.310812	1.21838	F82P	folding	TRUE
82	F	Q	1.11236	0.0967641	0.379315	F82Q	folding	TRUE
82	F	R	1.42971	0.161919	0.634722	F82R	folding	TRUE
82	F	S	0.145938	0.0108721	0.0426185	F82S	folding	TRUE
82	F	T	0.169598	0.0480439	0.188332	F82T	folding	TRUE
82	F	V	0.267558	0.0489306	0.191808	F82V	folding	TRUE
82	F	W	0.470464	0.0615894	0.24143	F82W	folding	TRUE
82	F	Y	0.168902	0.0639863	0.250827	F82Y	folding	TRUE
83	A	A	NA	NA	NA	NA	folding	FALSE
83	A	C	0.852124	0.111467	0.436951	A83C	folding	TRUE
83	A	D	-0.789695	0.119677	0.469135	A83D	folding	TRUE
83	A	E	-0.285415	0.10345	0.405525	A83E	folding	TRUE
83	A	F	1.42842	0.173399	0.679722	A83F	folding	TRUE
83	A	G	-0.169528	0.0560622	0.219764	A83G	folding	TRUE
83	A	H	0.647123	0.201115	0.788371	A83H	folding	TRUE
83	A	I	1.71495	0.313035	1.2271	A83I	folding	TRUE
83	A	K	0.753079	0.15565	0.610148	A83K	folding	TRUE
83	A	L	1.38378	0.185029	0.725315	A83L	folding	TRUE
83	A	M	0.978606	0.235128	0.921704	A83M	folding	TRUE
83	A	N	-0.405076	0.203424	0.79742	A83N	folding	FALSE
83	A	P	0.0593471	0.0742007	0.290867	A83P	folding	FALSE
83	A	Q	0.168978	0.0952188	0.373258	A83Q	folding	FALSE
83	A	R	0.791765	0.106568	0.417745	A83R	folding	TRUE
83	A	S	0.194097	0.0543028	0.212867	A83S	folding	TRUE
83	A	T	0.612613	0.107591	0.421758	A83T	folding	TRUE
83	A	V	0.983889	0.0896341	0.351366	A83V	folding	TRUE
83	A	W	1.01819	0.223634	0.876644	A83W	folding	TRUE
83	A	Y	1.42354	0.346562	1.35852	A83Y	folding	TRUE
84	I	A	-0.318596	0.0505369	0.198105	I84A	folding	TRUE
84	I	C	-0.181749	0.0564836	0.221416	I84C	folding	TRUE
84	I	D	-0.33903	0.119673	0.469117	I84D	folding	TRUE
84	I	E	-0.335243	0.101191	0.396671	I84E	folding	TRUE
84	I	F	-0.0445974	0.0673068	0.263843	I84F	folding	FALSE
84	I	G	-0.375746	0.0523404	0.205174	I84G	folding	TRUE
84	I	H	-0.177616	0.0992331	0.388994	I84H	folding	FALSE
84	I	I	NA	NA	NA	NA	folding	FALSE
84	I	K	0.265591	0.0663356	0.260036	I84K	folding	TRUE
84	I	L	-0.207141	0.0141116	0.0553176	I84L	folding	TRUE
84	I	M	-0.238561	0.0668261	0.261958	I84M	folding	TRUE
84	I	N	-0.185155	0.10359	0.406073	I84N	folding	FALSE
84	I	P	-0.174549	0.062351	0.244416	I84P	folding	TRUE
84	I	Q	-0.195149	0.0671075	0.263062	I84Q	folding	TRUE
84	I	R	0.208498	0.0303505	0.118974	I84R	folding	TRUE
84	I	S	-0.261188	0.0479517	0.187971	I84S	folding	TRUE
84	I	T	-0.0984008	0.0882249	0.345842	I84T	folding	FALSE
84	I	V	-0.0259143	0.0353632	0.138624	I84V	folding	FALSE
84	I	W	0.11109	0.0334586	0.131158	I84W	folding	TRUE
84	I	Y	-0.25892	0.087618	0.343463	I84Y	folding	TRUE
85	N	A	NA	NA	NA	NA	folding	FALSE
85	N	C	NA	NA	NA	NA	folding	FALSE
85	N	D	0.176202	0.391028	1.53283	N85D	folding	FALSE
85	N	E	NA	NA	NA	NA	folding	FALSE
85	N	F	NA	NA	NA	NA	folding	FALSE
85	N	G	NA	NA	NA	NA	folding	FALSE
85	N	H	NA	NA	NA	NA	folding	FALSE
85	N	I	0.272735	0.180681	0.708271	N85I	folding	FALSE
85	N	K	NA	NA	NA	NA	folding	FALSE
85	N	L	NA	NA	NA	NA	folding	FALSE
85	N	M	NA	NA	NA	NA	folding	FALSE
85	N	N	NA	NA	NA	NA	folding	FALSE
85	N	P	NA	NA	NA	NA	folding	FALSE
85	N	Q	NA	NA	NA	NA	folding	FALSE
85	N	R	NA	NA	NA	NA	folding	FALSE
85	N	S	-0.262144	0.502887	1.97132	N85S	folding	FALSE
85	N	T	NA	NA	NA	NA	folding	FALSE
85	N	V	NA	NA	NA	NA	folding	FALSE
85	N	W	NA	NA	NA	NA	folding	FALSE
85	N	Y	0.0539413	0.219599	0.86083	N85Y	folding	FALSE
86	N	A	0.738964	0.207632	0.813919	N86A	folding	TRUE
86	N	C	0.853288	0.140191	0.549548	N86C	folding	TRUE
86	N	D	-0.138245	0.0908038	0.355951	N86D	folding	FALSE
86	N	E	0.270127	0.159902	0.626817	N86E	folding	FALSE
86	N	F	1.18596	0.172945	0.677943	N86F	folding	TRUE
86	N	G	0.161152	0.0516808	0.202589	N86G	folding	TRUE
86	N	H	0.386802	0.156618	0.613944	N86H	folding	TRUE
86	N	I	0.664575	0.107835	0.422713	N86I	folding	TRUE
86	N	K	0.876422	0.209379	0.820767	N86K	folding	TRUE
86	N	L	1.34954	0.213229	0.835857	N86L	folding	TRUE
86	N	M	1.07463	0.127064	0.498091	N86M	folding	TRUE
86	N	N	NA	NA	NA	NA	folding	FALSE
86	N	P	1.57057	0.210783	0.82627	N86P	folding	TRUE
86	N	Q	0.731991	0.295658	1.15898	N86Q	folding	TRUE
86	N	R	0.951002	0.156691	0.614228	N86R	folding	TRUE
86	N	S	0.154552	0.0467302	0.183182	N86S	folding	TRUE
86	N	T	0.601453	0.171752	0.673266	N86T	folding	TRUE
86	N	V	1.3044	0.144172	0.565154	N86V	folding	TRUE
86	N	W	0.864365	0.254301	0.99686	N86W	folding	TRUE
86	N	Y	0.731655	0.151031	0.592043	N86Y	folding	TRUE
87	T	A	0.146588	0.214515	0.8409	T87A	folding	FALSE
87	T	C	0.0963591	0.516591	2.02503	T87C	folding	FALSE
87	T	D	0.120478	0.214878	0.842321	T87D	folding	FALSE
87	T	E	-0.235316	0.407419	1.59708	T87E	folding	FALSE
87	T	F	0.607657	0.297114	1.16469	T87F	folding	FALSE
87	T	G	0.0785451	0.137265	0.538077	T87G	folding	FALSE
87	T	H	-0.0128102	0.0560883	0.219866	T87H	folding	FALSE
87	T	I	0.263251	0.341267	1.33777	T87I	folding	FALSE
87	T	K	NA	NA	NA	NA	folding	FALSE
87	T	L	0.369557	0.221974	0.87014	T87L	folding	FALSE
87	T	M	NA	NA	NA	NA	folding	FALSE
87	T	N	0.11903	0.310658	1.21778	T87N	folding	FALSE
87	T	P	-0.582385	0.45437	1.78113	T87P	folding	FALSE
87	T	Q	-0.0157746	0.092626	0.363094	T87Q	folding	FALSE
87	T	R	0.207324	0.101814	0.399111	T87R	folding	FALSE
87	T	S	0.138698	0.171794	0.673432	T87S	folding	FALSE
87	T	T	NA	NA	NA	NA	folding	FALSE
87	T	V	0.292612	0.19923	0.780982	T87V	folding	FALSE
87	T	W	0.558897	0.29981	1.17525	T87W	folding	FALSE
87	T	Y	0.397733	0.60838	2.38485	T87Y	folding	FALSE
88	K	A	0.283255	0.133595	0.523694	K88A	folding	FALSE
88	K	C	0.243301	0.267692	1.04935	K88C	folding	FALSE
88	K	D	0.493534	0.233011	0.913402	K88D	folding	FALSE
88	K	E	0.237438	0.132829	0.520689	K88E	folding	FALSE
88	K	F	0.951089	0.315825	1.23803	K88F	folding	TRUE
88	K	G	0.113662	0.0762405	0.298863	K88G	folding	FALSE
88	K	H	-0.131288	0.052521	0.205882	K88H	folding	TRUE
88	K	I	0.613694	0.186312	0.730344	K88I	folding	TRUE
88	K	K	NA	NA	NA	NA	folding	FALSE
88	K	L	0.40963	0.203093	0.796126	K88L	folding	FALSE
88	K	M	0.0704243	0.137379	0.538527	K88M	folding	FALSE
88	K	N	0.220451	0.199163	0.780721	K88N	folding	FALSE
88	K	P	0.885409	0.29208	1.14495	K88P	folding	TRUE
88	K	Q	0.182201	0.148572	0.582403	K88Q	folding	FALSE
88	K	R	0.465257	0.119652	0.469034	K88R	folding	TRUE
88	K	S	0.368496	0.204149	0.800263	K88S	folding	FALSE
88	K	T	0.306781	0.234026	0.917382	K88T	folding	FALSE
88	K	V	0.70461	0.177347	0.6952	K88V	folding	TRUE
88	K	W	0.0877672	0.126901	0.497454	K88W	folding	FALSE
88	K	Y	0.340338	0.156501	0.613484	K88Y	folding	TRUE
89	S	A	0.385342	0.22419	0.878827	S89A	folding	FALSE
89	S	C	0.884714	0.302866	1.18723	S89C	folding	TRUE
89	S	D	0.660925	0.412296	1.6162	S89D	folding	FALSE
89	S	E	0.80978	0.275224	1.07888	S89E	folding	TRUE
89	S	F	0.964745	0.214918	0.842477	S89F	folding	TRUE
89	S	G	0.620413	0.108817	0.426561	S89G	folding	TRUE
89	S	H	0.310406	0.241794	0.947834	S89H	folding	FALSE
89	S	I	0.208623	0.439633	1.72336	S89I	folding	FALSE
89	S	K	NA	NA	NA	NA	folding	FALSE
89	S	L	0.427821	0.356534	1.39761	S89L	folding	FALSE
89	S	M	0.383596	0.08052	0.315639	S89M	folding	TRUE
89	S	N	NA	NA	NA	NA	folding	FALSE
89	S	P	0.254302	0.234494	0.919215	S89P	folding	FALSE
89	S	Q	-0.00251162	0.0473929	0.18578	S89Q	folding	FALSE
89	S	R	1.38088	0.154597	0.606021	S89R	folding	TRUE
89	S	S	NA	NA	NA	NA	folding	FALSE
89	S	T	0.920504	0.399074	1.56437	S89T	folding	TRUE
89	S	V	0.579777	0.204488	0.801594	S89V	folding	TRUE
89	S	W	0.682003	0.502898	1.97136	S89W	folding	FALSE
89	S	Y	1.24383	0.451865	1.77131	S89Y	folding	TRUE
90	F	A	0.686326	0.274597	1.07642	F90A	folding	TRUE
90	F	C	0.522985	0.107615	0.42185	F90C	folding	TRUE
90	F	D	1.23015	0.175302	0.687184	F90D	folding	TRUE
90	F	E	0.222432	0.259736	1.01817	F90E	folding	FALSE
90	F	F	NA	NA	NA	NA	folding	FALSE
90	F	G	0.74011	0.123066	0.48242	F90G	folding	TRUE
90	F	H	0.357	0.441193	1.72947	F90H	folding	FALSE
90	F	I	-0.0222459	0.189463	0.742695	F90I	folding	FALSE
90	F	K	0.505052	0.446189	1.74906	F90K	folding	FALSE
90	F	L	-0.034932	0.166061	0.650957	F90L	folding	FALSE
90	F	M	0.38143	0.25122	0.984781	F90M	folding	FALSE
90	F	N	1.11604	0.168584	0.660848	F90N	folding	TRUE
90	F	P	0.103569	0.110311	0.432421	F90P	folding	FALSE
90	F	Q	0.797038	0.289863	1.13626	F90Q	folding	TRUE
90	F	R	1.03254	0.180235	0.706522	F90R	folding	TRUE
90	F	S	0.613994	0.183878	0.720803	F90S	folding	TRUE
90	F	T	0.287108	0.364083	1.42721	F90T	folding	FALSE
90	F	V	0.13413	0.106953	0.419257	F90V	folding	FALSE
90	F	W	0.0946928	0.132453	0.519215	F90W	folding	FALSE
90	F	Y	0.294649	0.15826	0.620379	F90Y	folding	FALSE
91	E	A	0.634128	0.254887	0.999157	E91A	folding	TRUE
91	E	C	0.856732	0.400159	1.56862	E91C	folding	TRUE
91	E	D	0.0536753	0.13304	0.521516	E91D	folding	FALSE
91	E	E	NA	NA	NA	NA	folding	FALSE
91	E	F	0.765403	0.369167	1.44714	E91F	folding	FALSE
91	E	G	0.665244	0.168476	0.660428	E91G	folding	TRUE
91	E	H	0.0936716	0.0686066	0.268938	E91H	folding	FALSE
91	E	I	0.938041	0.226045	0.886096	E91I	folding	TRUE
91	E	K	0.12815	0.066652	0.261276	E91K	folding	FALSE
91	E	L	1.01113	0.327909	1.2854	E91L	folding	TRUE
91	E	M	0.860573	0.400574	1.57025	E91M	folding	TRUE
91	E	N	NA	NA	NA	NA	folding	FALSE
91	E	P	0.641606	0.39047	1.53064	E91P	folding	FALSE
91	E	Q	NA	NA	NA	NA	folding	FALSE
91	E	R	0.884968	0.301003	1.17993	E91R	folding	TRUE
91	E	S	0.916894	0.208995	0.819261	E91S	folding	TRUE
91	E	T	1.15524	0.242758	0.95161	E91T	folding	TRUE
91	E	V	0.384567	0.466549	1.82887	E91V	folding	FALSE
91	E	W	0.264749	0.211871	0.830534	E91W	folding	FALSE
91	E	Y	0.475988	0.584466	2.29111	E91Y	folding	FALSE
92	D	A	0.00252158	0.0778355	0.305115	D92A	folding	FALSE
92	D	C	0.618347	0.451784	1.77099	D92C	folding	FALSE
92	D	D	NA	NA	NA	NA	folding	FALSE
92	D	E	0.201193	0.44648	1.7502	D92E	folding	FALSE
92	D	F	0.422496	0.503965	1.97554	D92F	folding	FALSE
92	D	G	0.485231	0.135763	0.53219	D92G	folding	TRUE
92	D	H	0.286729	0.355432	1.39329	D92H	folding	FALSE
92	D	I	0.19193	0.147946	0.579948	D92I	folding	FALSE
92	D	K	0.0370199	0.0294543	0.115461	D92K	folding	FALSE
92	D	L	0.392333	0.676114	2.65037	D92L	folding	FALSE
92	D	M	0.805556	0.480858	1.88496	D92M	folding	FALSE
92	D	N	0.299754	0.298829	1.17141	D92N	folding	FALSE
92	D	P	NA	NA	NA	NA	folding	FALSE
92	D	Q	0.0775591	0.0581891	0.228101	D92Q	folding	FALSE
92	D	R	1.00286	0.135515	0.531217	D92R	folding	TRUE
92	D	S	0.964955	0.238681	0.935629	D92S	folding	TRUE
92	D	T	-0.0105537	0.134626	0.527733	D92T	folding	FALSE
92	D	V	0.0315057	0.336293	1.31827	D92V	folding	FALSE
92	D	W	0.738425	0.256695	1.00625	D92W	folding	TRUE
92	D	Y	0.192993	0.289905	1.13643	D92Y	folding	FALSE
93	I	A	0.868725	0.181945	0.713223	I93A	folding	TRUE
93	I	C	0.913146	0.315122	1.23528	I93C	folding	TRUE
93	I	D	0.982893	0.291732	1.14359	I93D	folding	TRUE
93	I	E	1.34026	0.483914	1.89694	I93E	folding	TRUE
93	I	F	0.29139	0.163953	0.642696	I93F	folding	FALSE
93	I	G	1.17459	0.274978	1.07791	I93G	folding	TRUE
93	I	H	0.98312	0.221577	0.86858	I93H	folding	TRUE
93	I	I	NA	NA	NA	NA	folding	FALSE
93	I	K	1.37371	0.652244	2.5568	I93K	folding	FALSE
93	I	L	0.111786	0.305683	1.19828	I93L	folding	FALSE
93	I	M	0.636745	0.447291	1.75338	I93M	folding	FALSE
93	I	N	0.240254	0.314539	1.23299	I93N	folding	FALSE
93	I	P	0.695999	0.602304	2.36103	I93P	folding	FALSE
93	I	Q	0.411889	0.2543	0.996858	I93Q	folding	FALSE
93	I	R	1.89738	0.205469	0.805438	I93R	folding	TRUE
93	I	S	1.13112	0.345049	1.35259	I93S	folding	TRUE
93	I	T	0.312205	0.247606	0.970614	I93T	folding	FALSE
93	I	V	0.247727	0.138496	0.542906	I93V	folding	FALSE
93	I	W	0.697773	0.341169	1.33738	I93W	folding	FALSE
93	I	Y	0.988942	0.35564	1.39411	I93Y	folding	TRUE
94	H	A	0.121629	0.251776	0.986962	H94A	folding	FALSE
94	H	C	0.588081	0.539398	2.11444	H94C	folding	FALSE
94	H	D	-0.00613925	0.622145	2.43881	H94D	folding	FALSE
94	H	E	-0.0890017	0.165074	0.647089	H94E	folding	FALSE
94	H	F	0.756721	0.206805	0.810676	H94F	folding	TRUE
94	H	G	0.844659	0.266484	1.04462	H94G	folding	TRUE
94	H	H	NA	NA	NA	NA	folding	FALSE
94	H	I	0.813679	0.285079	1.11751	H94I	folding	TRUE
94	H	K	-0.163487	0.338318	1.32621	H94K	folding	FALSE
94	H	L	0.106154	0.118917	0.466156	H94L	folding	FALSE
94	H	M	-0.0937422	0.441928	1.73236	H94M	folding	FALSE
94	H	N	-0.274911	0.0825072	0.323428	H94N	folding	TRUE
94	H	P	0.987477	0.488879	1.91641	H94P	folding	FALSE
94	H	Q	0.177322	0.298818	1.17137	H94Q	folding	FALSE
94	H	R	0.37203	0.14324	0.561499	H94R	folding	TRUE
94	H	S	0.358923	0.226683	0.888597	H94S	folding	FALSE
94	H	T	-0.255969	0.217113	0.851082	H94T	folding	FALSE
94	H	V	0.0334736	0.0605035	0.237174	H94V	folding	FALSE
94	H	W	0.138993	0.258396	1.01291	H94W	folding	FALSE
94	H	Y	0.687848	0.485998	1.90511	H94Y	folding	FALSE
95	H	A	0.407735	0.261693	1.02584	H95A	folding	FALSE
95	H	C	0.367406	0.795252	3.11739	H95C	folding	FALSE
95	H	D	0.321734	0.340526	1.33486	H95D	folding	FALSE
95	H	E	0.415469	0.59472	2.3313	H95E	folding	FALSE
95	H	F	1.06259	0.269498	1.05643	H95F	folding	TRUE
95	H	G	0.742513	0.190215	0.745644	H95G	folding	TRUE
95	H	H	NA	NA	NA	NA	folding	FALSE
95	H	I	0.212108	0.5221	2.04663	H95I	folding	FALSE
95	H	K	-0.207001	0.403869	1.58317	H95K	folding	FALSE
95	H	L	0.613021	0.0966165	0.378737	H95L	folding	TRUE
95	H	M	0.777177	0.701605	2.75029	H95M	folding	FALSE
95	H	N	0.363	0.244418	0.958117	H95N	folding	FALSE
95	H	P	0.969255	0.259401	1.01685	H95P	folding	TRUE
95	H	Q	0.133345	0.232356	0.910836	H95Q	folding	FALSE
95	H	R	0.0810198	0.0368873	0.144598	H95R	folding	TRUE
95	H	S	0.634217	0.207768	0.81445	H95S	folding	TRUE
95	H	T	0.948692	0.294915	1.15607	H95T	folding	TRUE
95	H	V	0.576287	0.180173	0.706276	H95V	folding	TRUE
95	H	W	0.059454	0.399281	1.56518	H95W	folding	FALSE
95	H	Y	-0.0135038	0.260205	1.02	H95Y	folding	FALSE
96	Y	A	0.704472	0.282907	1.109	Y96A	folding	TRUE
96	Y	C	0.255649	0.0991459	0.388652	Y96C	folding	TRUE
96	Y	D	1.05377	0.418246	1.63952	Y96D	folding	TRUE
96	Y	E	1.03365	0.212294	0.832193	Y96E	folding	TRUE
96	Y	F	-0.14456	0.289009	1.13292	Y96F	folding	FALSE
96	Y	G	1.0699	0.242299	0.949812	Y96G	folding	TRUE
96	Y	H	0.167074	0.378606	1.48414	Y96H	folding	FALSE
96	Y	I	-0.255431	0.136418	0.534757	Y96I	folding	FALSE
96	Y	K	0.759814	0.215895	0.846307	Y96K	folding	TRUE
96	Y	L	-0.335044	0.359634	1.40976	Y96L	folding	FALSE
96	Y	M	-0.164191	0.0354523	0.138973	Y96M	folding	TRUE
96	Y	N	0.318568	0.558472	2.18921	Y96N	folding	FALSE
96	Y	P	1.23141	0.425969	1.6698	Y96P	folding	TRUE
96	Y	Q	0.976238	0.367965	1.44242	Y96Q	folding	TRUE
96	Y	R	1.33359	0.209235	0.820201	Y96R	folding	TRUE
96	Y	S	1.2495	0.286299	1.12229	Y96S	folding	TRUE
96	Y	T	0.633593	0.420804	1.64955	Y96T	folding	FALSE
96	Y	V	0.126023	0.20526	0.80462	Y96V	folding	FALSE
96	Y	W	0.0514577	0.138455	0.542743	Y96W	folding	FALSE
96	Y	Y	NA	NA	NA	NA	folding	FALSE
97	R	A	-0.420083	0.11119	0.435867	R97A	folding	TRUE
97	R	C	-0.411663	0.140372	0.550259	R97C	folding	TRUE
97	R	D	1.26438	0.224825	0.881316	R97D	folding	TRUE
97	R	E	0.307743	0.19613	0.76883	R97E	folding	FALSE
97	R	F	-0.636912	0.249665	0.978688	R97F	folding	TRUE
97	R	G	0.673221	0.0687715	0.269584	R97G	folding	TRUE
97	R	H	0.438958	0.302081	1.18416	R97H	folding	FALSE
97	R	I	-0.904829	0.268884	1.05403	R97I	folding	TRUE
97	R	K	0.531076	0.177348	0.695205	R97K	folding	TRUE
97	R	L	-1.11707	0.165917	0.650397	R97L	folding	TRUE
97	R	M	-1.43027	0.336972	1.32093	R97M	folding	TRUE
97	R	N	0.638489	0.268669	1.05318	R97N	folding	TRUE
97	R	P	0.687893	0.222327	0.87152	R97P	folding	TRUE
97	R	Q	0.0999918	0.179873	0.705104	R97Q	folding	FALSE
97	R	R	NA	NA	NA	NA	folding	FALSE
97	R	S	0.21819	0.12433	0.487374	R97S	folding	FALSE
97	R	T	0.0498533	0.137426	0.538709	R97T	folding	FALSE
97	R	V	-1.03689	0.233508	0.91535	R97V	folding	TRUE
97	R	W	-0.223708	0.115576	0.453059	R97W	folding	FALSE
97	R	Y	-0.415415	0.32205	1.26244	R97Y	folding	FALSE
98	E	A	0.497491	0.0757643	0.296996	E98A	folding	TRUE
98	E	C	1.02716	0.121474	0.47618	E98C	folding	TRUE
98	E	D	0.32882	0.0520391	0.203993	E98D	folding	TRUE
98	E	E	NA	NA	NA	NA	folding	FALSE
98	E	F	1.84297	0.290878	1.14024	E98F	folding	TRUE
98	E	G	0.919666	0.094736	0.371365	E98G	folding	TRUE
98	E	H	0.953657	0.15646	0.613324	E98H	folding	TRUE
98	E	I	1.2287	0.373052	1.46236	E98I	folding	TRUE
98	E	K	0.229759	0.261253	1.02411	E98K	folding	FALSE
98	E	L	1.00821	0.129828	0.508925	E98L	folding	TRUE
98	E	M	1.20577	0.224549	0.880231	E98M	folding	TRUE
98	E	N	0.936695	0.181601	0.711877	E98N	folding	TRUE
98	E	P	1.68509	0.314596	1.23322	E98P	folding	TRUE
98	E	Q	0.463849	0.139678	0.547538	E98Q	folding	TRUE
98	E	R	1.01022	0.129342	0.507021	E98R	folding	TRUE
98	E	S	0.624127	0.113861	0.446337	E98S	folding	TRUE
98	E	T	0.487303	0.118392	0.464095	E98T	folding	TRUE
98	E	V	1.31985	0.124361	0.487496	E98V	folding	TRUE
98	E	W	1.06444	0.315996	1.23871	E98W	folding	TRUE
98	E	Y	1.23202	0.310543	1.21733	E98Y	folding	TRUE
99	Q	A	0.552322	0.316576	1.24098	Q99A	folding	FALSE
99	Q	C	0.304733	0.278916	1.09335	Q99C	folding	FALSE
99	Q	D	1.32638	0.204925	0.803305	Q99D	folding	TRUE
99	Q	E	0.0838781	0.24563	0.96287	Q99E	folding	FALSE
99	Q	F	-0.00829011	0.232038	0.90959	Q99F	folding	FALSE
99	Q	G	0.595683	0.317997	1.24655	Q99G	folding	FALSE
99	Q	H	0.317569	0.133792	0.524464	Q99H	folding	TRUE
99	Q	I	0.423084	0.244984	0.960336	Q99I	folding	FALSE
99	Q	K	0.262182	0.490125	1.92129	Q99K	folding	FALSE
99	Q	L	-0.0214208	0.0897536	0.351834	Q99L	folding	FALSE
99	Q	M	0.274913	0.308877	1.2108	Q99M	folding	FALSE
99	Q	N	0.900894	0.289188	1.13362	Q99N	folding	TRUE
99	Q	P	1.31712	0.546884	2.14378	Q99P	folding	TRUE
99	Q	Q	NA	NA	NA	NA	folding	FALSE
99	Q	R	0.421769	0.108894	0.426866	Q99R	folding	TRUE
99	Q	S	0.430541	0.194068	0.760746	Q99S	folding	TRUE
99	Q	T	0.18295	0.458485	1.79726	Q99T	folding	FALSE
99	Q	V	0.123504	0.0979012	0.383773	Q99V	folding	FALSE
99	Q	W	-0.312058	0.243454	0.954341	Q99W	folding	FALSE
99	Q	Y	0.313878	0.283966	1.11315	Q99Y	folding	FALSE
100	I	A	1.00751	0.130114	0.510047	I100A	folding	TRUE
100	I	C	1.03556	0.193561	0.758759	I100C	folding	TRUE
100	I	D	2.03819	0.240262	0.941825	I100D	folding	TRUE
100	I	E	1.82297	0.396016	1.55238	I100E	folding	TRUE
100	I	F	0.516894	0.0802689	0.314654	I100F	folding	TRUE
100	I	G	1.42026	0.241506	0.946702	I100G	folding	TRUE
100	I	H	1.55101	0.221295	0.867477	I100H	folding	TRUE
100	I	I	NA	NA	NA	NA	folding	FALSE
100	I	K	1.50495	0.463075	1.81526	I100K	folding	TRUE
100	I	L	0.414795	0.123304	0.48335	I100L	folding	TRUE
100	I	M	0.571574	0.172052	0.674444	I100M	folding	TRUE
100	I	N	0.54656	0.122638	0.480742	I100N	folding	TRUE
100	I	P	1.90138	0.321383	1.25982	I100P	folding	TRUE
100	I	Q	0.73955	0.559585	2.19357	I100Q	folding	FALSE
100	I	R	1.55315	0.196327	0.769603	I100R	folding	TRUE
100	I	S	1.56706	0.161585	0.633413	I100S	folding	TRUE
100	I	T	0.708001	0.23633	0.926412	I100T	folding	TRUE
100	I	V	0.691489	0.0822926	0.322587	I100V	folding	TRUE
100	I	W	0.413839	0.126939	0.4976	I100W	folding	TRUE
100	I	Y	1.48273	0.329761	1.29266	I100Y	folding	TRUE
101	K	A	0.511627	0.135135	0.529729	K101A	folding	TRUE
101	K	C	0.452274	0.203772	0.798788	K101C	folding	TRUE
101	K	D	0.812566	0.176036	0.69006	K101D	folding	TRUE
101	K	E	0.558426	0.170422	0.668056	K101E	folding	TRUE
101	K	F	0.200436	0.244872	0.959898	K101F	folding	FALSE
101	K	G	0.676476	0.120053	0.470608	K101G	folding	TRUE
101	K	H	0.671134	0.434623	1.70372	K101H	folding	FALSE
101	K	I	0.52675	0.186316	0.730358	K101I	folding	TRUE
101	K	K	NA	NA	NA	NA	folding	FALSE
101	K	L	0.346608	0.211528	0.829191	K101L	folding	FALSE
101	K	M	0.068411	0.162397	0.636597	K101M	folding	FALSE
101	K	N	0.370084	0.113473	0.444812	K101N	folding	TRUE
101	K	P	0.772779	0.363794	1.42607	K101P	folding	TRUE
101	K	Q	0.0951538	0.126743	0.496834	K101Q	folding	FALSE
101	K	R	0.103543	0.011161	0.043751	K101R	folding	TRUE
101	K	S	0.477195	0.173133	0.678682	K101S	folding	TRUE
101	K	T	0.691771	0.237055	0.929255	K101T	folding	TRUE
101	K	V	0.811959	0.177659	0.696425	K101V	folding	TRUE
[truncated: 27,929 more rows]
